# Supplementary material for: Histopathological analysis of zebrafish after introduction of non-biodegradable polyelectrolyte microcapsules into the circulatory system
Source: PeerJ. 2021 May 5;9:e11337. doi: 10.7717/peerj.11337 (PMC8106396; doi:10.7717/peerj.11337)
Supplement: Table S1 [file peerj-09-11337-s001.xlsx]

## Sheet: Supplementary Table 1
Supplementary Table 1. Relative severity (S) of diagnostic parameters of zebrafish pathology calculated from mean grades of pathology prevalence, affected area and number of observed sections (see Supplementary Table 1a, 1b, 1c, 1d, 1e, 1f).
*representative photos are available in the repository https://doi.org/10.6084/m9.figshare.13729069
				Liver																					Kidney																						Gills
Day after injection	Experimental group	Sample	Sex	Extensive necrosis, cystic degeneration of the hepatic parenchyma, Councilman bodies	Fibrosis of the hepatic parenchyma	Lymphocyte infiltration in the hepatic parenchyma	Granuloma in the hepatic parenchyma	Mast cells (eosinophilic granular cells) in the hepatic parenchyma	Hepatocyte vacuolization	Pigment accumulation in the hepatic parenchyma, intracytoplasmic cholestasis	Macrophage aggregates (Mas) in the hepatic parenchyma	Deposits in the bile canaliculus and ducts	Extensive regression/atrophy of the bile canaliculus and ducts necrosis; necrosis of bile canaliculus epithelial cells	Fibrosis of the bile canaliculus	Lymphocyte infiltration around the bile canaliculus and ducts	Mast cells (eosinophilic granular cells) around the bile canaliculus and ducts	Hepatic hemorrhage	Hepatic vascular congestion, stasis, hyperemia	Thrombosis in the liver	Hepatic vascular fibrosis	Lymphocytic infiltration around the vessels of the liver	Macrophage aggregates (Mas) around the hepatic capillaries	Mast cells (eosinophilic granular cells) in the vessels of the liver	Neoplasms of the liver	Pycnotic nuclei, renal parenchyma karyorrhexis	Extensive necrosis of the renal parenchyma	Macrophage aggregates (Mas) in the renal parenchyma	Mast cells (eosinophilic granular cells) in the renal parenchyma	Granulomas in the renal parenchyma	Pigment accumulation in the renal parenchyma, mineralization of the kidneys	Renal vascular fibrosis	Pycnotic nuclei in the glomerular cells of the kidney	Swollen renal glomerulus	Absence of Bowman's space (contraction)	Bowman's space dilatation (the distance between the capsule and the glomerulus is more than 1/3 of the diameter of the capsule)	Renal glomerular capsule thickening, periglomerular renal fibrosis	Extensive renal glomerular necrosis, glomerular disintegration	Macrophages around the renal glomerulus	Newly developing renal nephrons	Lymphocytes in the lining epithelium of the renal tubules	Dilation of the lumen of the proximal tubule	Renal tubular fibrosis	Hyaline degeneration of the renal tubules, hyaline droplets	Whole-tubule necrosis, extensive renal necrosis, loss of renal tubules, vacuolar degeneration of renal tubules	Macrophages around the renal tubules	Inclusions in the lumen of the renal tubules	Extracellular material around the gills	Hyperplasia of the 2nd lamellar epithelium	2nd lamellae fusion
1 day	injected with PMs-PEG	206	male	0	0	0	0	0	9	0	0	0	0	0	0	0.166667	0	0	0	0	0	0	0	0	3	0	2.5	0	0	0	0	0.75	0	0	0	0	0	0	0	2.16667	0.166667	0	0	0	0	0	0	0	0.5
	injected with PMs-PEG	202	female	0	0	0	0	0.125	9	0	0	0	0	0	0	0	0	0	0	0	0	0	0	0	3	0	0.666667	1.16667	0	0	0	0	0	1.36111	0	0	0	0	0	1.33333	0	0	0	0	0	0	0	0.125	0
	injected with PMs-PEG	205	female	0	0	0	0	0	9	0	3	0	0	0	0	1.125	0	0	0	0	0	0	0	0	3	0	0.375	0	0	0	0	0.857143	0	3.51562	0.285714	0	0	0	0.125	2.5	4.0625	0	0	0.875	0	0.125	0	0	0
	injected with saline	303	female	0	0	1.66667	0	3	3	0	0	0	0	0	0	0	0	0	0	0	1.66667	3	3.5	0	1.33333	0	0	3	0	0	0	0	0	1	1.33333	0	0	1.94444	0	2.83333	1.875	0	0	0	0	0.833333	1	0	0
	injected with saline	163	male	0	0	0.166667	0	0	9	0.166667	0.333333	0	0	0	0	0	0	0.833333	0	0	0	0	0	0	3	0	0.166667	2.16667	0	0	0	0.6	0.5	2.66667	0	0.166667	0	0.166667	2	3	0.333333	0	0	0	0	1.33333	0.166667	0	0.5
	injected with saline	162	female	0	0	0	0	0	9	1.33333	0	0	0	0	0	0	0	0	0	0	0	0.5	0.833333	0	3	0	0.5	2.2	0	0	0	0.666667	0.166667	1.5	0.166667	0	0	0	1.45833	6	0.5	0.166667	0	2	0	2	0	0	0
	median (injected with PMs-PEG)			0	0	0	0	0	9	0	0	0	0	0	0	0.166667	0	0	0	0	0	0	0	0	3	0	0.666667	0	0	0	0	0.75	0	1.36111	0	0	0	0	0	2.16667	0.166667	0	0	0	0	0	0	0	0
	interquartile range (injected with PMs-PEG)			0	0	0	0	0.0625	0	0	1.5	0	0	0	0	0.5625	0	0	0	0	0	0	0	0	0	0	1.0625	0.583333	0	0	0	0.428571	0	1.75781	0.142857	0	0	0	0.0625	0.583333	2.03125	0	0	0.4375	0	0.0625	0	0.0625	0.25
	median (injected with saline)			0	0	0.166667	0	0	9	0.166667	0	0	0	0	0	0	0	0	0	0	0	0.5	0.833333	0	3	0	0.166667	2.2	0	0	0	0.6	0.166667	1.5	0.166667	0	0	0.166667	1.45833	3	0.5	0	0	0	0	1.33333	0.166667	0	0
	interquartile range (injected with saline)			0	0	0.833333	0	1.5	3	0.666667	0.166667	0	0	0	0	0	0	0.416667	0	0	0.833333	1.5	1.75	0	0.833333	0	0.25	0.416667	0	0	0	0.333333	0.25	0.833333	0.666667	0.0833333	0	0.972222	1	1.58333	0.770833	0.0833333	0	1	0	0.583333	0.5	0	0.25
	p-value (Benjamini-Hochberg corrected)			1	1	0.121335	1	0.796253	0.317311	0.121335	0.796253	1	1	1	1	0.121335	1	0.317311	1	1	0.317311	0.121335	0.121335	1	0.317311	1	0.12663	0.036904	1	1	1	0.375825	0.121335	0.827259	0.486674	0.317311	1	0.121335	0.246315	0.0495346	0.512691	0.317311	1	0.796253	1	0.0463016	0.121335	0.317311	1
	p-value (Mann-Whitney)			1	1	0.31	1	0.85	0.44	0.31	0.85	1	1	1	1	0.31	1	0.44	1	1	0.44	0.31	0.31	1	0.44	1	0.31	0.31	1	1	1	0.5	0.31	0.85	0.62	0.44	1	0.31	0.44	0.31	0.63	0.44	1	0.85	1	0.31	0.31	0.44	1
14 days	injected with PMs-PEG	220	female	0.0833333	0	0.375	0.0833333	0	8.25	0	0	0	0	0	0	0	0	0.4	0	0	0.0833333	0	0	0	2.75	0	0.75	1.63636	0.25	0.0909091	0	0.545455	0.875	2.90909	0.363636	0	0.25	0.75	0.583333	3.09091	0.333333	0	0.0909091	0.166667	0.833333	0.25	0	0.166667	0.333333
	injected with PMs-PEG	218	male	0	0	0	0	2	6.5	0	0	2	0	0	0	1	0	0.5	0	0	0	0	0	0	3.5	0	0.166667	1	0	0	0	0	5.05556	4.33333	0.75	0.333333	0	0.333333	1.16667	2.83333	0.833333	0	0	0	0.166667	1	2.16667	0.666667	0
	injected with PMs-PEG	219	female	0	0	0	0	0	9	0	0	0	0	0	0	2.16667	0	0	0	0	0	0	0	0	3.11111	0	2	0.666667	1	0	0	0.5	0.5	2.16667	0.166667	1.75	0	0.166667	1.33333	2.66667	0.625	0	0.166667	0	0	0.6	0.333333	0	0
	injected with saline	195	male	0	0	0	0	0.75	9	0	0	0	0	0	0	0	0	0	0	0	0	0	0	0	3	3.52	0	6	0	0	0	0.6	0	0.5	1	0.2	0	0	2.5	3	0	2.16667	0	4	0	1.16667	0	3.75	0.666667
	injected with saline	197	male	0	0	0	0	0	9	0	0.166667	0	0	0	0	0.166667	0	4	0	0	0	0.166667	0	0	3	0	0	0	0	0	0	0.333333	2	3	0	0	0	0	0.5	2	0.833333	0	3.30556	0.333333	0	0	6.5	2.33333	0
	injected with saline	196	male	0	0	0	0	0.5	9	0	0	0	0	2.91667	0.333333	0	0	0.333333	0	0	0	0	0	0	1	0	0	0	0	0	0	0.2	0	0.625	0.5	0	0	0	0.6	2.5	3.5	0	0	0	0	2.5	4.5	0.75	0
	median (injected with PMs-PEG)			0	0	0	0	0	8.25	0	0	0	0	0	0	1	0	0.4	0	0	0	0	0	0	3.11111	0	0.75	1	0.25	0	0	0.5	0.875	2.90909	0.363636	0.333333	0	0.333333	1.16667	2.83333	0.625	0	0.0909091	0	0.166667	0.6	0.333333	0.166667	0
	interquartile range (injected with PMs-PEG)			0.0416667	0	0.1875	0.0416667	1	1.25	0	0	1	0	0	0	1.08333	0	0.25	0	0	0.0416667	0	0	0	0.375	0	0.916667	0.484848	0.5	0.0454545	0	0.272727	2.27778	1.08333	0.291667	0.875	0.125	0.291667	0.375	0.212121	0.25	0	0.0833333	0.0833333	0.416667	0.375	1.08333	0.333333	0.166667
	median (injected with saline)			0	0	0	0	0.5	9	0	0	0	0	0	0	0	0	0.333333	0	0	0	0	0	0	3	0	0	0	0	0	0	0.333333	0	0.625	0.5	0	0	0	0.6	2.5	0.833333	0	0	0.333333	0	1.16667	4.5	2.33333	0
	interquartile range (injected with saline)			0	0	0	0	0.375	0	0	0.0833333	0	0	1.45833	0.166667	0.0833333	0	2	0	0	0	0.0833333	0	0	1	1.76	0	3	0	0	0	0.2	1	1.25	0.5	0.1	0	0	1	0.5	1.75	1.08333	1.65278	2	0	1.25	3.25	1.5	0.333333
	p-value (Benjamini-Hochberg corrected)			0.317311	1	0.317311	0.317311	0.816639	0.121335	1	0.317311	0.317311	1	0.317311	0.317311	0.246315	1	1	1	1	0.317311	0.317311	1	1	0.268286	0.317311	0.036904	0.506555	0.121335	0.317311	1	0.827259	0.268286	0.275234	0.827259	0.246315	0.317311	0.036904	0.827259	0.275234	0.827259	0.317311	0.816639	0.246315	0.121335	0.512691	0.375825	0.0495346	0.796253
	p-value (Mann-Whitney)			0.44	1	0.44	0.44	0.85	0.44	1	0.44	0.44	1	0.44	0.44	0.44	1	1	1	1	0.44	0.44	1	1	0.44	0.44	0.44	0.64	0.44	0.44	1	0.85	0.44	0.44	0.85	0.44	0.44	0.44	0.85	0.44	0.85	0.44	0.85	0.44	0.44	0.64	0.49	0.44	0.85
22 days	injected with PMs-PEG	151	female	0	0	0	0	0	3	0	2.66667	0	0	0	0	0	0	0	0	0	0	0.166667	0	0	0.5	0.25	0.5	1.66667	0	0	0	1	1	3.0625	0.5	8.25	0	0	2.25	4.5	6	0.5	0	4.375	0	0	0	0.166667	4.33333
	injected with PMs-PEG	152	male	0	0	0	0	0	3	0.75	0	0.25	0	0	3	0	0	0	0	0	0	0.25	1	0	3	0	0	0	0	0	0	1.5	0	0.75	0.75	0	0	0	6	2.25	1.25	0	0	2	0.25	1.25	0.75	1.125	1
	injected with PMs-PEG	153	female	0	0	3	0	1	9	0	0.833333	0	0	0.166667	1.6	0	0	0	0	0	0	0	0	0	3	0	2.33333	6	0.5	0	0	0	5.44444	5.41667	0.166667	3.36111	0	1	2.33333	7	0.333333	0.166667	0	1.66667	0	0.666667	0	4.88889	2.5
	injected with saline	135	male	0	0	0	0	0	9	0	0	0	0	0	0.5	0	0	0	0	0	0	2.5	0	0	2.83333	0	2.66667	0	0.666667	0	0	0	0.333333	2.33333	0	0.5	0.666667	1.66667	2.16667	5.5	0.5	0	2.5	0.666667	1	2	0.833333	1	0.5
	injected with saline	144	male	0	0	0	0	0	3	0	1.83333	0	0	0	0	0	0	0.333333	0	0	0	0	0	0	2.66667	0	0	0.5	0	0	0	0	0	0.833333	0.166667	0	0	0	2.13889	3	5.5	0	1.66667	0	0.166667	0.333333	0.5	0.6	0.8
	injected with saline	138	male	0	0	0	0	0	3	0	0	1.66667	0	0	0	1.5	0	0.166667	0	0	0	0	0	0	3	0	3	6	0	0	0	0	0	0.833333	0.5	0	0	0.166667	0	3	0.5	1	0	0.666667	0	0.333333	0	0	0
	median (injected with PMs-PEG)			0	0	0	0	0	3	0	0.833333	0	0	0	1.6	0	0	0	0	0	0	0.166667	0	0	3	0	0.5	1.66667	0	0	0	1	1	3.0625	0.5	3.36111	0	0	2.33333	4.5	1.25	0.166667	0	2	0	0.666667	0	1.125	2.5
	interquartile range (injected with PMs-PEG)			0	0	1.5	0	0.5	3	0.375	1.33333	0.125	0	0.0833333	1.5	0	0	0	0	0	0	0.125	0.5	0	1.25	0.125	1.16667	3	0.25	0	0	0.75	2.72222	2.33333	0.291667	4.125	0	0.5	1.875	2.375	2.83333	0.25	0	1.35417	0.125	0.625	0.375	2.36111	1.66667
	median (injected with saline)			0	0	0	0	0	3	0	0	0	0	0	0	0	0	0.166667	0	0	0	0	0	0	2.83333	0	2.66667	0.5	0	0	0	0	0	0.833333	0.166667	0	0	0.166667	2.13889	3	0.5	0	1.66667	0.666667	0.166667	0.333333	0.5	0.6	0.5
	interquartile range (injected with saline)			0	0	0	0	0	3	0	0.916667	0.833333	0	0	0.25	0.75	0	0.166667	0	0	0	1.25	0	0	0.166667	0	1.5	3	0.333333	0	0	0	0.166667	0.75	0.25	0.25	0.333333	0.833333	1.08333	1.25	2.5	0.5	1.25	0.333333	0.5	0.833333	0.416667	0.5	0.4
	p-value (Benjamini-Hochberg corrected)			0.317311	1	0.317311	0.317311	0.816639	0.121335	1	0.317311	0.317311	1	0.317311	0.317311	0.246315	1	1	1	1	0.317311	0.317311	1	1	0.268286	0.317311	0.036904	0.506555	0.121335	0.317311	1	0.827259	0.268286	0.275234	0.827259	0.246315	0.317311	0.036904	0.827259	0.275234	0.827259	0.317311	0.816639	0.246315	0.121335	0.512691	0.375825	0.0495346	0.796253
	p-value (Mann-Whitney)			0.44	1	0.44	0.44	0.85	0.44	1	0.44	0.44	1	0.44	0.44	0.44	1	1	1	1	0.44	0.44	1	1	0.44	0.44	0.44	0.64	0.44	0.44	1	0.85	0.44	0.44	0.85	0.44	0.44	0.44	0.85	0.44	0.85	0.44	0.85	0.44	0.44	0.64	0.49	0.44	0.85
	factor "Experimental group", p-value (ANOVA)			0.332987	1	0.64991	0.332987	0.777266	0.8011	0.64693	0.325387	0.825933	1	0.382048	0.228864	0.362341	1	0.244518	1	1	0.344731	0.137103	0.360404	1	0.584351	0.389842	0.547906	0.369363	0.384241	0.332987	1	0.177647	0.188636	0.118226	0.712128	0.101654	0.590699	0.451377	0.680942	0.659428	0.994335	0.297201	0.09921	0.819078	0.95162	0.0488646	0.141035	0.835852	0.129966
	factor "Day after injection", p-value (ANOVA)			0.390715	1	0.634472	0.390715	0.734378	0.0679027	0.533575	0.325488	0.579947	1	0.441496	0.101313	0.657554	1	0.288652	1	1	0.389516	0.50432	0.31896	1	0.871543	0.447261	0.357405	0.676849	0.390282	0.390715	1	0.907923	0.397752	0.745627	0.79177	0.139802	0.565409	0.837322	0.0807884	0.137175	0.482406	0.595802	0.422512	0.418603	0.439596	0.913553	0.0687817	0.251007	0.0327787
	factor "Sex", p-value (ANOVA)			0.301936	1	0.112001	0.301936	0.598091	0.951135	0.713032	0.386557	0.207027	1	0.846227	0.413287	0.873846	1	0.546186	1	1	0.175077	0.313086	0.227432	1	0.185924	0.857447	0.943701	0.28739	0.182894	0.301936	1	0.530136	0.92664	0.252388	0.675358	0.0871695	0.90795	0.245357	0.411631	0.056525	0.523442	0.971609	0.678707	0.393526	0.987062	0.855889	0.400894	0.876806	0.293787
							eosinophilic rounded cells with large basophilic nucleus next to bile canaliculus
[truncated: 12 more columns]

## Sheet: Renal parenchyma
Supplementary Table 1a. Grades of prevalence and affected area of morphological parameters of zebrafish renal parenchima supported by representative photos*
*representative photos are available in the repository https://doi.org/10.6084/m9.figshare.13729069
sample №	section №	Parameters and scoring	Pycnotic nuclei, renal parenchyma karyorrhexis	Extensive necrosis of the renal parenchyma	Macrophage aggregates (Mas) in the renal parenchyma	Mast cells (eosinophilic granular cells) in the renal parenchyma	Granulomas in the renal parenchyma	Pigment accumulation in the renal parenchyma, mineralization of the kidneys	Renal vascular fibrosis	Other
206	b3_3_1	Presence (yes="+"; no ="-"; missing or destroyed on the section = "n.d.")	+	-	-	-	-	-	-
		Number of cells/foci (1="1"; 2-3="2"; > 3="3")	3
		Affected area (< 25 %="1"; 25-50%="2"; > 50%="3")	1
		Photo ID
		Comments
206	b3_3_2	Presence (yes="+"; no ="-"; missing or destroyed on the section = "n.d.")	+	-	+	-	-	-	-
		Number of cells/foci (1="1"; 2-3="2"; > 3="3")	3		3
		Affected area (< 25 %="1"; 25-50%="2"; > 50%="3")	1		1
		Photo ID
		Comments
206	b3_3_3	Presence (yes="+"; no ="-"; missing or destroyed on the section = "n.d.")	+	-	+	-	-	-	-
		Number of cells/foci (1="1"; 2-3="2"; > 3="3")	3		3
		Affected area (< 25 %="1"; 25-50%="2"; > 50%="3")	1		1
		Photo ID			2121
		Comments			on the edge of the kidney
206	b3_3_4	Presence (yes="+"; no ="-"; missing or destroyed on the section = "n.d.")	+	-	+	-	-	-	-
		Number of cells/foci (1="1"; 2-3="2"; > 3="3")	3		3
		Affected area (< 25 %="1"; 25-50%="2"; > 50%="3")	1		1
		Photo ID
		Comments			on the edge of the kidney
206	b3_3_5	Presence (yes="+"; no ="-"; missing or destroyed on the section = "n.d.")	+	-	+	-	-	-	-
		Number of cells/foci (1="1"; 2-3="2"; > 3="3")	3		3
		Affected area (< 25 %="1"; 25-50%="2"; > 50%="3")	1		1
		Photo ID
		Comments			on the edge of the kidney
206	b3_3_6	Presence (yes="+"; no ="-"; missing or destroyed on the section = "n.d.")	+	-	+	-	-	-	-
		Number of cells/foci (1="1"; 2-3="2"; > 3="3")	3		3
		Affected area (< 25 %="1"; 25-50%="2"; > 50%="3")	1		1
		Photo ID
		Comments
206		Proportion of sections with pathologies	1	0	0.833333	0	0	0	0
		Mean prevalence	3	0	3	0	0	0	0
		Mean affected area	1	0	1	0	0	0	0
		Relative severity of the pathology	3	0	2.5	0	0	0	0
202	h_2_1	Presence (yes="+"; no ="-"; missing or destroyed on the section = "n.d.")	+	-	+	+	-	-	-
		Number of cells/foci (1="1"; 2-3="2"; > 3="3")	3		3	1
		Affected area (< 25 %="1"; 25-50%="2"; > 50%="3")	1		1	1
		Photo ID
		Comments
202	h_2_2	Presence (yes="+"; no ="-"; missing or destroyed on the section = "n.d.")	+	-	+	+	-	-	-
		Number of cells/foci (1="1"; 2-3="2"; > 3="3")	3		1	2
		Affected area (< 25 %="1"; 25-50%="2"; > 50%="3")	1		1	1
		Photo ID
		Comments
202	h_2_3	Presence (yes="+"; no ="-"; missing or destroyed on the section = "n.d.")	+	-	-	+	-	-	-
		Number of cells/foci (1="1"; 2-3="2"; > 3="3")	3			2
		Affected area (< 25 %="1"; 25-50%="2"; > 50%="3")	1			1
		Photo ID
		Comments
202	h_2_4	Presence (yes="+"; no ="-"; missing or destroyed on the section = "n.d.")	+	-	-	-	-	-	-
		Number of cells/foci (1="1"; 2-3="2"; > 3="3")	3
		Affected area (< 25 %="1"; 25-50%="2"; > 50%="3")	1
		Photo ID
		Comments
202	h_2_5	Presence (yes="+"; no ="-"; missing or destroyed on the section = "n.d.")	+	-	-	+	-	-	-
		Number of cells/foci (1="1"; 2-3="2"; > 3="3")	3			2
		Affected area (< 25 %="1"; 25-50%="2"; > 50%="3")	1			1
		Photo ID
		Comments
202	h_2_6	Presence (yes="+"; no ="-"; missing or destroyed on the section = "n.d.")	+	-	-	-	-	-	-
		Number of cells/foci (1="1"; 2-3="2"; > 3="3")	3
		Affected area (< 25 %="1"; 25-50%="2"; > 50%="3")	1
		Photo ID
		Comments
202		Proportion of sections with pathologies	1	0	0.333333	0.666667	0	0	0
		Mean prevalence	3	0	2	1.75	0	0	0
		Mean affected area	1	0	1	1	0	0	0
		Relative severity of the pathology	3	0	0.666667	1.16667	0	0	0
205	h_1_1	Presence (yes="+"; no ="-"; missing or destroyed on the section = "n.d.")	+	-	+	-	-	-	-
		Number of cells/foci (1="1"; 2-3="2"; > 3="3")	3		1
		Affected area (< 25 %="1"; 25-50%="2"; > 50%="3")	1		1
		Photo ID
		Comments
205	h_1_2	Presence (yes="+"; no ="-"; missing or destroyed on the section = "n.d.")	+	-	-	-	-	-	-
		Number of cells/foci (1="1"; 2-3="2"; > 3="3")	3
		Affected area (< 25 %="1"; 25-50%="2"; > 50%="3")	1
		Photo ID
		Comments
205	h_1_3	Presence (yes="+"; no ="-"; missing or destroyed on the section = "n.d.")	+	-	-	-	-	-	-
		Number of cells/foci (1="1"; 2-3="2"; > 3="3")	3
		Affected area (< 25 %="1"; 25-50%="2"; > 50%="3")	1
		Photo ID
		Comments
205	h_1_4	Presence (yes="+"; no ="-"; missing or destroyed on the section = "n.d.")	+	-	-	-	-	-	-
		Number of cells/foci (1="1"; 2-3="2"; > 3="3")	3
		Affected area (< 25 %="1"; 25-50%="2"; > 50%="3")	1
		Photo ID
		Comments
205	h_1_5	Presence (yes="+"; no ="-"; missing or destroyed on the section = "n.d.")	+	-	-	-	-	-	-
		Number of cells/foci (1="1"; 2-3="2"; > 3="3")	3
		Affected area (< 25 %="1"; 25-50%="2"; > 50%="3")	1
		Photo ID
		Comments
205	h_1_6	Presence (yes="+"; no ="-"; missing or destroyed on the section = "n.d.")	+	-	+	-	-	-	-
		Number of cells/foci (1="1"; 2-3="2"; > 3="3")	3		2
		Affected area (< 25 %="1"; 25-50%="2"; > 50%="3")	1		1
		Photo ID
		Comments
205	h_1_7	Presence (yes="+"; no ="-"; missing or destroyed on the section = "n.d.")	+	-	-	-	-	-	-
		Number of cells/foci (1="1"; 2-3="2"; > 3="3")	3
		Affected area (< 25 %="1"; 25-50%="2"; > 50%="3")	1
		Photo ID
		Comments
205	h_1_8	Presence (yes="+"; no ="-"; missing or destroyed on the section = "n.d.")	+	-	-	-	-	-	-
		Number of cells/foci (1="1"; 2-3="2"; > 3="3")	3
		Affected area (< 25 %="1"; 25-50%="2"; > 50%="3")	1
		Photo ID
		Comments
205		Proportion of sections with pathologies	1	0	0.25	0	0	0	0
		Mean prevalence	3	0	1.5	0	0	0	0
		Mean affected area	1	0	1	0	0	0	0
		Relative severity of the pathology	3	0	0.375	0	0	0	0
153	4_1	Presence (yes="+"; no ="-"; missing or destroyed on the section = "n.d.")	+	-	+	+	-	-	-
		Number of cells/foci (1="1"; 2-3="2"; > 3="3")	3		3	3
		Affected area (< 25 %="1"; 25-50%="2"; > 50%="3")	1		1	2
		Photo ID			1398, 1400	1399, 1407
		Comments
153	4_2	Presence (yes="+"; no ="-"; missing or destroyed on the section = "n.d.")	+	-	+	+	-	-	-
		Number of cells/foci (1="1"; 2-3="2"; > 3="3")	3		3	3
		Affected area (< 25 %="1"; 25-50%="2"; > 50%="3")	1		1	2
		Photo ID	1375
		Comments
153	4_3	Presence (yes="+"; no ="-"; missing or destroyed on the section = "n.d.")	+	-	+	+	-	-	-
		Number of cells/foci (1="1"; 2-3="2"; > 3="3")	3		2	3
		Affected area (< 25 %="1"; 25-50%="2"; > 50%="3")	1		1	2
		Photo ID			1401, 1402
		Comments
153	4_4	Presence (yes="+"; no ="-"; missing or destroyed on the section = "n.d.")	+	-	+	+	+	-	-
		Number of cells/foci (1="1"; 2-3="2"; > 3="3")	3		2	3	1
		Affected area (< 25 %="1"; 25-50%="2"; > 50%="3")	1		1	2	1
		Photo ID					1404
		Comments
153	4_5	Presence (yes="+"; no ="-"; missing or destroyed on the section = "n.d.")	+	-	+	+	-	-	-
		Number of cells/foci (1="1"; 2-3="2"; > 3="3")	3		2	3
		Affected area (< 25 %="1"; 25-50%="2"; > 50%="3")	1		1	2
		Photo ID
		Comments
153	4_6	Presence (yes="+"; no ="-"; missing or destroyed on the section = "n.d.")	+	-	+	+	+	-	-
		Number of cells/foci (1="1"; 2-3="2"; > 3="3")	3		2	3	2
		Affected area (< 25 %="1"; 25-50%="2"; > 50%="3")	1		1	2	1
		Photo ID					1406
		Comments
153		Proportion of sections with pathologies	1	0	1	1	0.333333	0	0
		Mean prevalence	3	0	2.33333	3	1.5	0	0
		Mean affected area	1	0	1	2	1	0	0
		Relative severity of the pathology	3	0	2.33333	6	0.5	0	0
152	4_1	Presence (yes="+"; no ="-"; missing or destroyed on the section = "n.d.")	+	-	-	-	-	-	-
		Number of cells/foci (1="1"; 2-3="2"; > 3="3")	3
		Affected area (< 25 %="1"; 25-50%="2"; > 50%="3")	1
		Photo ID
		Comments
152	4_2	Presence (yes="+"; no ="-"; missing or destroyed on the section = "n.d.")	+	-	-	-	-	-	-
		Number of cells/foci (1="1"; 2-3="2"; > 3="3")	3
		Affected area (< 25 %="1"; 25-50%="2"; > 50%="3")	1
		Photo ID
		Comments
152	4_3	Presence (yes="+"; no ="-"; missing or destroyed on the section = "n.d.")	+	-	-	-	-	-	-
		Number of cells/foci (1="1"; 2-3="2"; > 3="3")	3
		Affected area (< 25 %="1"; 25-50%="2"; > 50%="3")	1
		Photo ID
		Comments
152	4_4	Presence (yes="+"; no ="-"; missing or destroyed on the section = "n.d.")	+	-	-	-	-	-	-	+
		Number of cells/foci (1="1"; 2-3="2"; > 3="3")	3							1
		Affected area (< 25 %="1"; 25-50%="2"; > 50%="3")	1							1
		Photo ID
		Comments								rounded basophilic formations from small cells near the proximal tubules, possibly newly developing tubules
152	4_5	Presence (yes="+"; no ="-"; missing or destroyed on the section = "n.d.")	n.d.	n.d.	n.d.	n.d.	n.d.	n.d.	n.d.
		Number of cells/foci (1="1"; 2-3="2"; > 3="3")
		Affected area (< 25 %="1"; 25-50%="2"; > 50%="3")
		Photo ID
		Comments
152	4_6	Presence (yes="+"; no ="-"; missing or destroyed on the section = "n.d.")	n.d.	n.d.	n.d.	n.d.	n.d.	n.d.	n.d.
		Number of cells/foci (1="1"; 2-3="2"; > 3="3")
		Affected area (< 25 %="1"; 25-50%="2"; > 50%="3")
		Photo ID
		Comments
152		Proportion of sections with pathologies	1	0	0	0	0	0	0
		Mean prevalence	3	0	0	0	0	0	0
		Mean affected area	1	0	0	0	0	0	0
		Relative severity of the pathology	3	0	0	0	0	0	0
151	4_1	Presence (yes="+"; no ="-"; missing or destroyed on the section = "n.d.")	+	-	-	+	-	-	-
		Number of cells/foci (1="1"; 2-3="2"; > 3="3")	2			3
		Affected area (< 25 %="1"; 25-50%="2"; > 50%="3")	1			3
		Photo ID
		Comments
151	4_2	Presence (yes="+"; no ="-"; missing or destroyed on the section = "n.d.")	-	-	-	-	-	-	-
		Number of cells/foci (1="1"; 2-3="2"; > 3="3")
		Affected area (< 25 %="1"; 25-50%="2"; > 50%="3")
		Photo ID
		Comments
151	4_3	Presence (yes="+"; no ="-"; missing or destroyed on the section = "n.d.")	-	+	-	+	-	-	-
		Number of cells/foci (1="1"; 2-3="2"; > 3="3")		1		2
		Affected area (< 25 %="1"; 25-50%="2"; > 50%="3")		1		1
		Photo ID
		Comments
151	4_4	Presence (yes="+"; no ="-"; missing or destroyed on the section = "n.d.")	-	-	+	-	-	-	-
		Number of cells/foci (1="1"; 2-3="2"; > 3="3")			2
		Affected area (< 25 %="1"; 25-50%="2"; > 50%="3")			1
		Photo ID
		Comments			large cells with a pale cytoplasm and a basophilic nucleus in the renal parenchyma
151	4_5	Presence (yes="+"; no ="-"; missing or destroyed on the section = "n.d.")	n.d.	n.d.	n.d.	-	n.d.	n.d.	-
		Number of cells/foci (1="1"; 2-3="2"; > 3="3")
		Affected area (< 25 %="1"; 25-50%="2"; > 50%="3")
		Photo ID
		Comments
151	4_6	Presence (yes="+"; no ="-"; missing or destroyed on the section = "n.d.")	n.d.	n.d.	n.d.	-	n.d.	n.d.	-
		Number of cells/foci (1="1"; 2-3="2"; > 3="3")
		Affected area (< 25 %="1"; 25-50%="2"; > 50%="3")
		Photo ID
		Comments
151		Proportion of sections with pathologies	0.25	0.25	0.25	0.333333	0	0	0
		Mean prevalence	2	1	2	2.5	0	0	0
		Mean affected area	1	1	1	2	0	0	0
		Relative severity of the pathology	0.5	0.25	0.5	1.66667	0	0	0
220	8_1	Presence (yes="+"; no ="-"; missing or destroyed on the section = "n.d.")	+	-	+	-	+	-	-
		Number of cells/foci (1="1"; 2-3="2"; > 3="3")	3		1		1
		Affected area (< 25 %="1"; 25-50%="2"; > 50%="3")	1		1		1
		Photo ID
		Comments
220	8_2	Presence (yes="+"; no ="-"; missing or destroyed on the section = "n.d.")	+	-	+	_	+	_	-
		Number of cells/foci (1="1"; 2-3="2"; > 3="3")	3		2		1
		Affected area (< 25 %="1"; 25-50%="2"; > 50%="3")	1		1		1
		Photo ID					685
		Comments	many cells with black granular nuclei
220	8_3	Presence (yes="+"; no ="-"; missing or destroyed on the section = "n.d.")	+	-	+	-	+	-	-
		Number of cells/foci (1="1"; 2-3="2"; > 3="3")	3		2		1
		Affected area (< 25 %="1"; 25-50%="2"; > 50%="3")	1		1		1
		Photo ID					712
		Comments
220	8_4	Presence (yes="+"; no ="-"; missing or destroyed on the section = "n.d.")	+	-	+	-	-	-	-
		Number of cells/foci (1="1"; 2-3="2"; > 3="3")	3		2
		Affected area (< 25 %="1"; 25-50%="2"; > 50%="3")	1		1
		Photo ID
		Comments
220	8_5	Presence (yes="+"; no ="-"; missing or destroyed on the section = "n.d.")	+	-	-	-	-	-	-
		Number of cells/foci (1="1"; 2-3="2"; > 3="3")	3
		Affected area (< 25 %="1"; 25-50%="2"; > 50%="3")	1
		Photo ID
		Comments
220	8_6	Presence (yes="+"; no ="-"; missing or destroyed on the section = "n.d.")	+	-	-	-	-	-	-
		Number of cells/foci (1="1"; 2-3="2"; > 3="3")	3
		Affected area (< 25 %="1"; 25-50%="2"; > 50%="3")	1
		Photo ID
		Comments
220	6_1	Presence (yes="+"; no ="-"; missing or destroyed on the section = "n.d.")	+	-	+	-	-	-	-
		Number of cells/foci (1="1"; 2-3="2"; > 3="3")	3		1
		Affected area (< 25 %="1"; 25-50%="2"; > 50%="3")	1		1
		Photo ID
		Comments
220	6_2	Presence (yes="+"; no ="-"; missing or destroyed on the section = "n.d.")	+	-	+	+	-	-	-
		Number of cells/foci (1="1"; 2-3="2"; > 3="3")	3		1	2
		Affected area (< 25 %="1"; 25-50%="2"; > 50%="3")	1		1	1
		Photo ID			1298
		Comments
220	6_3	Presence (yes="+"; no ="-"; missing or destroyed on the section = "n.d.")	+	-	-	+	-	+	-
		Number of cells/foci (1="1"; 2-3="2"; > 3="3")	3			2		1
		Affected area (< 25 %="1"; 25-50%="2"; > 50%="3")	1			2		1
		Photo ID
		Comments
220	6_4	Presence (yes="+"; no ="-"; missing or destroyed on the section = "n.d.")	+	-	-	+	-	-	-
		Number of cells/foci (1="1"; 2-3="2"; > 3="3")	3			2
		Affected area (< 25 %="1"; 25-50%="2"; > 50%="3")	1			2
		Photo ID
		Comments
220	6_5	Presence (yes="+"; no ="-"; missing or destroyed on the section = "n.d.")	+	-	-	+	-	-	-
		Number of cells/foci (1="1"; 2-3="2"; > 3="3")	3			2
		Affected area (< 25 %="1"; 25-50%="2"; > 50%="3")	1			2
		Photo ID
		Comments
220	6_6	Presence (yes="+"; no ="-"; missing or destroyed on the section = "n.d.")	+	-	-	+	-	-	-
		Number of cells/foci (1="1"; 2-3="2"; > 3="3")	3			2
		Affected area (< 25 %="1"; 25-50%="2"; > 50%="3")	1			2
		Photo ID
		Comments				eosinophilic cells in capillaries
220		Proportion of sections with pathologies	1	0	0.5	0.454545	0.25	0.0909091	0
		Mean prevalence	3	0	1.5	2	1	1	0
		Mean affected area	0.916667	0	1	1.8	1	1	0
		Relative severity of the pathology	2.75	0	0.75	1.63636	0.25	0.0909091	0
219	10_1	Presence (yes="+"; no ="-"; missing or destroyed on the section = "n.d.")	+	-	+	+	+	-	-
		Number of cells/foci (1="1"; 2-3="2"; > 3="3")	3		2	3	1
		Affected area (< 25 %="1"; 25-50%="2"; > 50%="3")	1		1	1	1
		Photo ID			1283
		Comments					in the injection site
219	10_2	Presence (yes="+"; no ="-"; missing or destroyed on the section = "n.d.")	+	-	+	-	+	-	-
		Number of cells/foci (1="1"; 2-3="2"; > 3="3")	3		3		1
		Affected area (< 25 %="1"; 25-50%="2"; > 50%="3")	1		1		1
		Photo ID
		Comments					in the injection site
219	10_3	Presence (yes="+"; no ="-"; missing or destroyed on the section = "n.d.")	+	-	+	-	+	-	-
		Number of cells/foci (1="1"; 2-3="2"; > 3="3")	2		2		1
		Affected area (< 25 %="1"; 25-50%="2"; > 50%="3")	1		1		1
		Photo ID
		Comments					in the injection site
219	10_4	Presence (yes="+"; no ="-"; missing or destroyed on the section = "n.d.")	+	-	+	+	+	-	-
		Number of cells/foci (1="1"; 2-3="2"; > 3="3")	2		1	1	1
		Affected area (< 25 %="1"; 25-50%="2"; > 50%="3")	1		1	1	1
		Photo ID
		Comments					in the injection site
219	10_5	Presence (yes="+"; no ="-"; missing or destroyed on the section = "n.d.")	+	-	+	-	+	-	-
		Number of cells/foci (1="1"; 2-3="2"; > 3="3")	3		2		1
		Affected area (< 25 %="1"; 25-50%="2"; > 50%="3")	2		1		1
		Photo ID
		Comments					in the injection site
219	10_6	Presence (yes="+"; no ="-"; missing or destroyed on the section = "n.d.")	+	-	+	-	+	-	-
		Number of cells/foci (1="1"; 2-3="2"; > 3="3")	3		2		1
		Affected area (< 25 %="1"; 25-50%="2"; > 50%="3")	1		1		1
		Photo ID
		Comments					in the injection site
219		Proportion of sections with pathologies	1	0	1	0.333333	1	0	0
		Mean prevalence	2.66667	0	2	2	1	0	0
		Mean affected area	1.16667	0	1	1	1	0	0
		Relative severity of the pathology	3.11111	0	2	0.666667	1	0	0
218	8_1	Presence (yes="+"; no ="-"; missing or destroyed on the section = "n.d.")	+	-	-	-	-	-	-
		Number of cells/foci (1="1"; 2-3="2"; > 3="3")	3
		Affected area (< 25 %="1"; 25-50%="2"; > 50%="3")	2
		Photo ID
		Comments
218	8_2	Presence (yes="+"; no ="-"; missing or destroyed on the section = "n.d.")	+	-	-	-	-	-	-
		Number of cells/foci (1="1"; 2-3="2"; > 3="3")	3
		Affected area (< 25 %="1"; 25-50%="2"; > 50%="3")	1
		Photo ID
		Comments
218	8_3	Presence (yes="+"; no ="-"; missing or destroyed on the section = "n.d.")	+	-	-	+	-	-	-
		Number of cells/foci (1="1"; 2-3="2"; > 3="3")	3			2
		Affected area (< 25 %="1"; 25-50%="2"; > 50%="3")	1			1
		Photo ID
		Comments
218	8_4	Presence (yes="+"; no ="-"; missing or destroyed on the section = "n.d.")	+	-	+	+	-	-	-
		Number of cells/foci (1="1"; 2-3="2"; > 3="3")	3		1	2
		Affected area (< 25 %="1"; 25-50%="2"; > 50%="3")	1		1	1
		Photo ID
		Comments
218	8_5	Presence (yes="+"; no ="-"; missing or destroyed on the section = "n.d.")	+	-	-	+	-	-	-
		Number of cells/foci (1="1"; 2-3="2"; > 3="3")	3			2
		Affected area (< 25 %="1"; 25-50%="2"; > 50%="3")	1			1
		Photo ID
		Comments
218	8_6	Presence (yes="+"; no ="-"; missing or destroyed on the section = "n.d.")	+	-	-	-	-	-	-
		Number of cells/foci (1="1"; 2-3="2"; > 3="3")	3
		Affected area (< 25 %="1"; 25-50%="2"; > 50%="3")	1
		Photo ID
		Comments
218		Proportion of sections with pathologies	1	0	0.166667	0.5	0	0	0
		Mean prevalence	3	0	1	2	0	0	0
		Mean affected area	1.16667	0	1	1	0	0	0
		Relative severity of the pathology	3.5	0	0.166667	1	0	0	0
163	3_1	Presence (yes="+"; no ="-"; missing or destroyed on the section = "n.d.")	+	-	-	+	-	-	-
		Number of cells/foci (1="1"; 2-3="2"; > 3="3")	3			3
		Affected area (< 25 %="1"; 25-50%="2"; > 50%="3")	1			1
		Photo ID
		Comments				in the injection site
163	3_2	Presence (yes="+"; no ="-"; missing or destroyed on the section = "n.d.")	+	-	+	+	-	-	-
		Number of cells/foci (1="1"; 2-3="2"; > 3="3")	3		1	2
		Affected area (< 25 %="1"; 25-50%="2"; > 50%="3")	1		1	1
		Photo ID
		Comments				in the injection site
163	3_3	Presence (yes="+"; no ="-"; missing or destroyed on the section = "n.d.")	+	-	-	+	-	-	-
		Number of cells/foci (1="1"; 2-3="2"; > 3="3")	3			2
		Affected area (< 25 %="1"; 25-50%="2"; > 50%="3")	1			1
		Photo ID
		Comments				in the injection site
163	3_4	Presence (yes="+"; no ="-"; missing or destroyed on the section = "n.d.")	+	-	-	+	-	-	-
		Number of cells/foci (1="1"; 2-3="2"; > 3="3")	3			2
		Affected area (< 25 %="1"; 25-50%="2"; > 50%="3")	1			1
		Photo ID
		Comments				in the injection site
163	3_5	Presence (yes="+"; no ="-"; missing or destroyed on the section = "n.d.")	+	-	-	+	-	-	-
		Number of cells/foci (1="1"; 2-3="2"; > 3="3")	3			2
		Affected area (< 25 %="1"; 25-50%="2"; > 50%="3")	1			1
		Photo ID
		Comments				in the injection site
163	3_6	Presence (yes="+"; no ="-"; missing or destroyed on the section = "n.d.")	+	-	-	+	-	-	-
		Number of cells/foci (1="1"; 2-3="2"; > 3="3")	3			2
		Affected area (< 25 %="1"; 25-50%="2"; > 50%="3")	1			1
		Photo ID
		Comments				in the injection site
163		Proportion of sections with pathologies	1	0	0.166667	1	0	0	0
		Mean prevalence	3	0	1	2.16667	0	0	0
		Mean affected area	1	0	1	1	0	0	0
		Relative severity of the pathology	3	0	0.166667	2.16667	0	0	0
162	8_1	Presence (yes="+"; no ="-"; missing or destroyed on the section = "n.d.")	+	-	+	+	-	-	-
		Number of cells/foci (1="1"; 2-3="2"; > 3="3")	3		3	3
		Affected area (< 25 %="1"; 25-50%="2"; > 50%="3")	1		1	1
		Photo ID			1201
		Comments			large cells with a pale cytoplasm and a basophilic nucleus in the renal parenchyma	in the injection site
162	8_2	Presence (yes="+"; no ="-"; missing or destroyed on the section = "n.d.")	+	-	-	+	-	-	-
		Number of cells/foci (1="1"; 2-3="2"; > 3="3")	3			3
		Affected area (< 25 %="1"; 25-50%="2"; > 50%="3")	1			2
		Photo ID
		Comments				in the injection site
162	8_3	Presence (yes="+"; no ="-"; missing or destroyed on the section = "n.d.")	+	-	-	-	-	-	-
		Number of cells/foci (1="1"; 2-3="2"; > 3="3")	3
		Affected area (< 25 %="1"; 25-50%="2"; > 50%="3")	1
		Photo ID
		Comments
162	8_4	Presence (yes="+"; no ="-"; missing or destroyed on the section = "n.d.")	+	-	-	+	-	-	-
		Number of cells/foci (1="1"; 2-3="2"; > 3="3")	3			3
		Affected area (< 25 %="1"; 25-50%="2"; > 50%="3")	1			1
		Photo ID
		Comments				in the injection site
162	8_5	Presence (yes="+"; no ="-"; missing or destroyed on the section = "n.d.")	+	-	-	+	-	-	-
		Number of cells/foci (1="1"; 2-3="2"; > 3="3")	3			1
		Affected area (< 25 %="1"; 25-50%="2"; > 50%="3")	1			1
		Photo ID
		Comments				in the injection site
162	8_6	Presence (yes="+"; no ="-"; missing or destroyed on the section = "n.d.")	+	-	-	+	-	-	-
		Number of cells/foci (1="1"; 2-3="2"; > 3="3")	3			1
		Affected area (< 25 %="1"; 25-50%="2"; > 50%="3")	1			1
		Photo ID
		Comments				in the injection site
162		Proportion of sections with pathologies	1	0	0.166667	0.833333	0	0	0
		Mean prevalence	3	0	3	2.2	0	0	0
		Mean affected area	1	0	1	1.2	0	0	0
		Relative severity of the pathology	3	0	0.5	2.2	0	0	0
138	4_1	Presence (yes="+"; no ="-"; missing or destroyed on the section = "n.d.")	+	-	+	+	-	-	-
		Number of cells/foci (1="1"; 2-3="2"; > 3="3")	3		3	3
		Affected area (< 25 %="1"; 25-50%="2"; > 50%="3")	1		1	2
		Photo ID			1188, 1189	1189
		Comments
138	4_2	Presence (yes="+"; no ="-"; missing or destroyed on the section = "n.d.")	+	-	+	+	-	-	-
		Number of cells/foci (1="1"; 2-3="2"; > 3="3")	3		3	3
		Affected area (< 25 %="1"; 25-50%="2"; > 50%="3")	1		1	2
		Photo ID
		Comments
138	4_3	Presence (yes="+"; no ="-"; missing or destroyed on the section = "n.d.")	+	-	+	+	-	-	-
		Number of cells/foci (1="1"; 2-3="2"; > 3="3")	3		3	3
		Affected area (< 25 %="1"; 25-50%="2"; > 50%="3")	1		1	2
		Photo ID
		Comments
138	4_4	Presence (yes="+"; no ="-"; missing or destroyed on the section = "n.d.")	+	-	+	+	-	-	-
		Number of cells/foci (1="1"; 2-3="2"; > 3="3")	3		3	3
		Affected area (< 25 %="1"; 25-50%="2"; > 50%="3")	1		1	2
		Photo ID
		Comments
138	4_5	Presence (yes="+"; no ="-"; missing or destroyed on the section = "n.d.")	+	-	+	+	-	-	-
		Number of cells/foci (1="1"; 2-3="2"; > 3="3")	3		3	3
		Affected area (< 25 %="1"; 25-50%="2"; > 50%="3")	1		1	2
		Photo ID
		Comments
138	4_6	Presence (yes="+"; no ="-"; missing or destroyed on the section = "n.d.")	+	-	+	+	-	-	-
		Number of cells/foci (1="1"; 2-3="2"; > 3="3")	3		3	3
		Affected area (< 25 %="1"; 25-50%="2"; > 50%="3")	1		1	2
		Photo ID
		Comments
138		Proportion of sections with pathologies	1	0	1	1	0	0	0
		Mean prevalence	3	0	3	3	0	0	0
		Mean affected area	1	0	1	2	0	0	0
		Relative severity of the pathology	3	0	3	6	0	0	0
135	7_1	Presence (yes="+"; no ="-"; missing or destroyed on the section = "n.d.")	+	-	+	-	-	-	-
		Number of cells/foci (1="1"; 2-3="2"; > 3="3")	3		3
		Affected area (< 25 %="1"; 25-50%="2"; > 50%="3")	1		1
		Photo ID	1139
		Comments			hemosiderin-laden
135	7_2	Presence (yes="+"; no ="-"; missing or destroyed on the section = "n.d.")	+	-	+	-	-	-	-
		Number of cells/foci (1="1"; 2-3="2"; > 3="3")	3		3
		Affected area (< 25 %="1"; 25-50%="2"; > 50%="3")	1		1
		Photo ID	1141		1155
		Comments
135	7_3	Presence (yes="+"; no ="-"; missing or destroyed on the section = "n.d.")	+	-	+	-	+	-	-
		Number of cells/foci (1="1"; 2-3="2"; > 3="3")	2		3		1
		Affected area (< 25 %="1"; 25-50%="2"; > 50%="3")	1		1		1
		Photo ID	1160		1146
		Comments			hemosiderin-laden
135	7_4	Presence (yes="+"; no ="-"; missing or destroyed on the section = "n.d.")	+		+	-	+	-	-
		Number of cells/foci (1="1"; 2-3="2"; > 3="3")	3		1		1
		Affected area (< 25 %="1"; 25-50%="2"; > 50%="3")	1		1		1
		Photo ID					1147
		Comments			hemosiderin-laden			-
135	7_5	Presence (yes="+"; no ="-"; missing or destroyed on the section = "n.d.")	+	-	+	-	+	-	-
		Number of cells/foci (1="1"; 2-3="2"; > 3="3")	3		3		1
		Affected area (< 25 %="1"; 25-50%="2"; > 50%="3")	1		1		1
		Photo ID			1149, 1151
		Comments			hemosiderin-laden
135	7_6	Presence (yes="+"; no ="-"; missing or destroyed on the section = "n.d.")	+	-	+	-	+	-	-
		Number of cells/foci (1="1"; 2-3="2"; > 3="3")	3		3		1
		Affected area (< 25 %="1"; 25-50%="2"; > 50%="3")	1		1		1
		Photo ID
		Comments			hemosiderin-laden
135		Proportion of sections with pathologies	1	0	1	0	0.666667	0	0
		Mean prevalence	2.83333	0	2.66667	0	1	0	0
		Mean affected area	1	0	1	0	1	0	0
		Relative severity of the pathology	2.83333	0	2.66667	0	0.666667	0	0
196	6_1	Presence (yes="+"; no ="-"; missing or destroyed on the section = "n.d.")	-	-	-	-	-	-	-
		Number of cells/foci (1="1"; 2-3="2"; > 3="3")
		Affected area (< 25 %="1"; 25-50%="2"; > 50%="3")
		Photo ID
		Comments
196	6_2	Presence (yes="+"; no ="-"; missing or destroyed on the section = "n.d.")	-	-	-	-	-	-	-
		Number of cells/foci (1="1"; 2-3="2"; > 3="3")
		Affected area (< 25 %="1"; 25-50%="2"; > 50%="3")
		Photo ID
		Comments
196	6_3	Presence (yes="+"; no ="-"; missing or destroyed on the section = "n.d.")	+	-	-	-	-	-	-
		Number of cells/foci (1="1"; 2-3="2"; > 3="3")	2
		Affected area (< 25 %="1"; 25-50%="2"; > 50%="3")	1
		Photo ID
		Comments
196	6_4	Presence (yes="+"; no ="-"; missing or destroyed on the section = "n.d.")	-	-	-	-	-	-	-
		Number of cells/foci (1="1"; 2-3="2"; > 3="3")
		Affected area (< 25 %="1"; 25-50%="2"; > 50%="3")
		Photo ID
		Comments
196	6_5	Presence (yes="+"; no ="-"; missing or destroyed on the section = "n.d.")	+	-	-	-	-	-	-
		Number of cells/foci (1="1"; 2-3="2"; > 3="3")	2
		Affected area (< 25 %="1"; 25-50%="2"; > 50%="3")	1
		Photo ID
		Comments
196	6_6	Presence (yes="+"; no ="-"; missing or destroyed on the section = "n.d.")	+	-	-	-	-	-	-
		Number of cells/foci (1="1"; 2-3="2"; > 3="3")	2
		Affected area (< 25 %="1"; 25-50%="2"; > 50%="3")	1
		Photo ID
		Comments
196		Proportion of sections with pathologies	0.5	0	0	0	0	0	0
		Mean prevalence	2	0	0	0	0	0	0
		Mean affected area	1	0	0	0	0	0	0
		Relative severity of the pathology	1	0	0	0	0	0	0
197	8_1	Presence (yes="+"; no ="-"; missing or destroyed on the section = "n.d.")	+	-	-	-	-	-	-
		Number of cells/foci (1="1"; 2-3="2"; > 3="3")	3
		Affected area (< 25 %="1"; 25-50%="2"; > 50%="3")	1
		Photo ID
		Comments
197	8_2	Presence (yes="+"; no ="-"; missing or destroyed on the section = "n.d.")	+	-	-	-	-	-	-
		Number of cells/foci (1="1"; 2-3="2"; > 3="3")	3
		Affected area (< 25 %="1"; 25-50%="2"; > 50%="3")	1
		Photo ID
		Comments
197	8_3	Presence (yes="+"; no ="-"; missing or destroyed on the section = "n.d.")	+	-	-	-	-	-	-
		Number of cells/foci (1="1"; 2-3="2"; > 3="3")	3
		Affected area (< 25 %="1"; 25-50%="2"; > 50%="3")	1
		Photo ID
		Comments
197	8_4	Presence (yes="+"; no ="-"; missing or destroyed on the section = "n.d.")	+	-	-	-	-	-	-
		Number of cells/foci (1="1"; 2-3="2"; > 3="3")	3
		Affected area (< 25 %="1"; 25-50%="2"; > 50%="3")	1
		Photo ID
		Comments
197	8_5	Presence (yes="+"; no ="-"; missing or destroyed on the section = "n.d.")	+	-	-	-	-	-	-
		Number of cells/foci (1="1"; 2-3="2"; > 3="3")	3
		Affected area (< 25 %="1"; 25-50%="2"; > 50%="3")	1
		Photo ID
		Comments
197	8_6	Presence (yes="+"; no ="-"; missing or destroyed on the section = "n.d.")	+	-	-	-	-	-	-
		Number of cells/foci (1="1"; 2-3="2"; > 3="3")	3
		Affected area (< 25 %="1"; 25-50%="2"; > 50%="3")	1
		Photo ID
		Comments
197		Proportion of sections with pathologies	1	0	0	0	0	0	0
		Mean prevalence	3	0	0	0	0	0	0
		Mean affected area	1	0	0	0	0	0	0
		Relative severity of the pathology	3	0	0	0	0	0	0
144	5_1	Presence (yes="+"; no ="-"; missing or destroyed on the section = "n.d.")	+	-	-	-	-	-	-
		Number of cells/foci (1="1"; 2-3="2"; > 3="3")	3
		Affected area (< 25 %="1"; 25-50%="2"; > 50%="3")	1
		Photo ID
		Comments
144	5_2	Presence (yes="+"; no ="-"; missing or destroyed on the section = "n.d.")	+	-	-	+	-	-	-
		Number of cells/foci (1="1"; 2-3="2"; > 3="3")	3			3
		Affected area (< 25 %="1"; 25-50%="2"; > 50%="3")	1			1
		Photo ID
		Comments
144	5_3	Presence (yes="+"; no ="-"; missing or destroyed on the section = "n.d.")	+	-	-	-	-	-	-
		Number of cells/foci (1="1"; 2-3="2"; > 3="3")	3
		Affected area (< 25 %="1"; 25-50%="2"; > 50%="3")	1
		Photo ID
		Comments
144	5_4	Presence (yes="+"; no ="-"; missing or destroyed on the section = "n.d.")	+	-	-	-	-	-	-
		Number of cells/foci (1="1"; 2-3="2"; > 3="3")	3
		Affected area (< 25 %="1"; 25-50%="2"; > 50%="3")	1
		Photo ID
		Comments
144	5_5	Presence (yes="+"; no ="-"; missing or destroyed on the section = "n.d.")	+	-	-	-	-	-	-
		Number of cells/foci (1="1"; 2-3="2"; > 3="3")	2
		Affected area (< 25 %="1"; 25-50%="2"; > 50%="3")	1
		Photo ID
		Comments
144	5_6	Presence (yes="+"; no ="-"; missing or destroyed on the section = "n.d.")	+	-	-	-	-	-	-
		Number of cells/foci (1="1"; 2-3="2"; > 3="3")	2
		Affected area (< 25 %="1"; 25-50%="2"; > 50%="3")	1
		Photo ID
		Comments
144		Proportion of sections with pathologies	1	0	0	0.166667	0	0	0
		Mean prevalence	2.66667	0	0	3	0	0	0
		Mean affected area	1	0	0	1	0	0	0
		Relative severity of the pathology	2.66667	0	0	0.5	0	0	0
303	6_1	Presence (yes="+"; no ="-"; missing or destroyed on the section = "n.d.")	+	-	-	+	-	-	-
		Number of cells/foci (1="1"; 2-3="2"; > 3="3")	2			3
		Affected area (< 25 %="1"; 25-50%="2"; > 50%="3")	1			1
		Photo ID				1021, 1022, 1023
		Comments				in the injection site
303	6_2	Presence (yes="+"; no ="-"; missing or destroyed on the section = "n.d.")	+	-	-	+	-	-	-
		Number of cells/foci (1="1"; 2-3="2"; > 3="3")	2			3
		Affected area (< 25 %="1"; 25-50%="2"; > 50%="3")	1			1
		Photo ID
		Comments				in the injection site
303	6_3	Presence (yes="+"; no ="-"; missing or destroyed on the section = "n.d.")	+	-	-	+	-	-	-
		Number of cells/foci (1="1"; 2-3="2"; > 3="3")	2			3
		Affected area (< 25 %="1"; 25-50%="2"; > 50%="3")	1			1
		Photo ID
		Comments				in the injection site
303	6_4	Presence (yes="+"; no ="-"; missing or destroyed on the section = "n.d.")	+	-	-	+	-	-	-
		Number of cells/foci (1="1"; 2-3="2"; > 3="3")	2			3
		Affected area (< 25 %="1"; 25-50%="2"; > 50%="3")	1			1
		Photo ID
		Comments				in the injection site
303	6_5	Presence (yes="+"; no ="-"; missing or destroyed on the section = "n.d.")	-	-	-	+	-	-	-
		Number of cells/foci (1="1"; 2-3="2"; > 3="3")				3
		Affected area (< 25 %="1"; 25-50%="2"; > 50%="3")				1
		Photo ID
		Comments				in the injection site
303	6_6	Presence (yes="+"; no ="-"; missing or destroyed on the section = "n.d.")	-	-	-	+	-	-	-
		Number of cells/foci (1="1"; 2-3="2"; > 3="3")				3
		Affected area (< 25 %="1"; 25-50%="2"; > 50%="3")				1
		Photo ID
		Comments				in the injection site
303		Proportion of sections with pathologies	0.666667	0	0	1	0	0	0
		Mean prevalence	2	0	0	3	0	0	0
		Mean affected area	1	0	0	1	0	0	0
		Relative severity of the pathology	1.33333	0	0	3	0	0	0
195	2_1	Presence (yes="+"; no ="-"; missing or destroyed on the section = "n.d.")	+	+	-	+	-	-	-
		Number of cells/foci (1="1"; 2-3="2"; > 3="3")	3	2		3
		Affected area (< 25 %="1"; 25-50%="2"; > 50%="3")	1	2		2
		Photo ID	797, 800, 801	798, 799
		Comments	cells with brown condensed nuclei	head kidney, fibroblast recruitment into the renal parenchyma		head kidney, around the site of intense inflammation
195	2_2	Presence (yes="+"; no ="-"; missing or destroyed on the section = "n.d.")	+	+	-	+	-	-	-
		Number of cells/foci (1="1"; 2-3="2"; > 3="3")	3	2		3
		Affected area (< 25 %="1"; 25-50%="2"; > 50%="3")	1	2		2
		Photo ID	806	804, 805		826, 805
		Comments	cells with brown condensed nuclei	head kidney, fibroblast recruitment into the renal parenchyma		head kidney, around the site of intense inflammation
195	2_3	Presence (yes="+"; no ="-"; missing or destroyed on the section = "n.d.")	+	+	-	+	-	-	-
		Number of cells/foci (1="1"; 2-3="2"; > 3="3")	3	2		3
		Affected area (< 25 %="1"; 25-50%="2"; > 50%="3")	1	2		2
		Photo ID		811, 812
		Comments	cells with brown condensed nuclei	head kidney, fibroblast recruitment into the renal parenchyma		head kidney, around the site of intense inflammation
195	2_4	Presence (yes="+"; no ="-"; missing or destroyed on the section = "n.d.")	+	+	-	+	-	-	-
		Number of cells/foci (1="1"; 2-3="2"; > 3="3")	3	2		3
		Affected area (< 25 %="1"; 25-50%="2"; > 50%="3")	1	1		2
		Photo ID		814, 815
		Comments	cells with brown condensed nuclei	head kidney, fibroblast recruitment into the renal parenchyma		head kidney, around the site of intense inflammation
195	2_5	Presence (yes="+"; no ="-"; missing or destroyed on the section = "n.d.")	+	n.d.	-	+	-	-	-
		Number of cells/foci (1="1"; 2-3="2"; > 3="3")	3			3
		Affected area (< 25 %="1"; 25-50%="2"; > 50%="3")	1			2
		Photo ID
		Comments	cells with brown condensed nuclei	head kidney, fibroblast recruitment into the renal parenchyma		head kidney, around the site of intense inflammation
195	2_6	Presence (yes="+"; no ="-"; missing or destroyed on the section = "n.d.")	+	+	-	+	-	-	-
		Number of cells/foci (1="1"; 2-3="2"; > 3="3")	3	3		3
		Affected area (< 25 %="1"; 25-50%="2"; > 50%="3")	1	1		2
		Photo ID		818		818
		Comments	cells with brown condensed nuclei	head kidney, fibroblast recruitment into the renal parenchyma		head kidney, around the site of intense inflammation
195		Proportion of sections with pathologies	1	1	0	1	0	0	0
		Mean prevalence	3	2.2	0	3	0	0	0
		Mean affected area	1	1.6	0	2	0	0	0
		Relative severity of the pathology	3	3.52	0	6	0	0	0

## Sheet: Renal glomeruli and tubules 
Supplementary Table 1b. Grades of prevalence and affected area of morphological parameters of zebrafish renal glomeruli and tubules supported by representative photos*
*representative photos are available in the repository https://doi.org/10.6084/m9.figshare.13729069
sample №	section №	Parameters and scoring	Pycnotic nuclei in the glomerular cells of the kidney	Swollen renal glomerulus	Absence of Bowman's space (contraction)	Bowman's space dilatation (the distance between the capsule and the glomerulus is more than 1/3 of the diameter of the capsule)	Renal glomerular capsule thickening, periglomerular renal fibrosis	Extensive renal glomerular necrosis, glomerular disintegration	Macrophages around the renal glomerulus	Newly developing renal nephrons (in the renal parenchyma dense agglomerate of basophilic cells with a very small amount of cytoplasm in relation to a basophilic nucleus)	Lymphocytes in the lining epithelium of the renal tubules	Dilation of the lumen of the tubules	Renal tubular fibrosis	Hyaline degeneration of the renal tubules, hyaline droplets	Whole-tubule necrosis, extensive renal necrosis, loss of renal tubules, vacuolar degeneration of renal tubules	Macrophages around the renal tubules	Inclusions in the lumen of the renal tubules	Other
206	b3_3_1	Presence (yes="+"; no ="-"; missing or destroyed on the section = "n.d.")	n.d.	n.d.	n.d.	n.d.	n.d.	n.d.	n.d.	-	+	-	-	-	-	-	-
		Number of cells/foci (1="1"; 2-3="2"; > 3="3")									3
		Affected area (< 25 %="1"; 25-50%="2"; > 50%="3")									1
		Photo ID
		Comments
206	b3_3_2	Presence (yes="+"; no ="-"; missing or destroyed on the section = "n.d.")	n.d.	n.d.	n.d.	n.d.	n.d.	n.d.	n.d.	-	+	-	-	-	-	-	-
		Number of cells/foci (1="1"; 2-3="2"; > 3="3")									2
		Affected area (< 25 %="1"; 25-50%="2"; > 50%="3")									1
		Photo ID
		Comments
206	b3_3_3	Presence (yes="+"; no ="-"; missing or destroyed on the section = "n.d.")	-	-	-	-	-	-	-	-	-	-	-	-	-	-	-
		Number of cells/foci (1="1"; 2-3="2"; > 3="3")
		Affected area (< 25 %="1"; 25-50%="2"; > 50%="3")
		Photo ID
		Comments
206	b3_3_4	Presence (yes="+"; no ="-"; missing or destroyed on the section = "n.d.")	+	-	-	-	-	-	-	-	+	+	-	-	-	-	-
		Number of cells/foci (1="1"; 2-3="2"; > 3="3")	2								2	1
		Affected area (< 25 %="1"; 25-50%="2"; > 50%="3")	1								1	1
		Photo ID
		Comments
206	b3_3_5	Presence (yes="+"; no ="-"; missing or destroyed on the section = "n.d.")	+	-	-	-	-	-	-	-	+	-	-	-	-	-	-
		Number of cells/foci (1="1"; 2-3="2"; > 3="3")	1								3
		Affected area (< 25 %="1"; 25-50%="2"; > 50%="3")	1								1
		Photo ID
		Comments
206	b3_3_6	Presence (yes="+"; no ="-"; missing or destroyed on the section = "n.d.")	-	-	-	-	-	-	-	-	+	-	-	-	-	-	-
		Number of cells/foci (1="1"; 2-3="2"; > 3="3")									3
		Affected area (< 25 %="1"; 25-50%="2"; > 50%="3")									1
		Photo ID
		Comments
206		Proportion of sections with pathologies	0.5	0	0	0	0	0	0	0	0.833333	0.166667	0	0	0	0	0
		Mean prevalence	1.5	0	0	0	0	0	0	0	2.6	1	0	0	0	0	0
		Mean affected area	1	0	0	0	0	0	0	0	1	1	0	0	0	0	0
		Relative severity of the pathology	0.75	0	0	0	0	0	0	0	2.16667	0.166667	0	0	0	0	0
202	h_2_1	Presence (yes="+"; no ="-"; missing or destroyed on the section = "n.d.")	-	-	+	-	-	-	-	-	+	-	-	-	-	-	-
		Number of cells/foci (1="1"; 2-3="2"; > 3="3")			1						2
		Affected area (< 25 %="1"; 25-50%="2"; > 50%="3")			1						1
		Photo ID
		Comments
202	h_2_2	Presence (yes="+"; no ="-"; missing or destroyed on the section = "n.d.")	-	-	+	-	-	-	-	-	+	-	-	-	-	-	-
		Number of cells/foci (1="1"; 2-3="2"; > 3="3")			1						2
		Affected area (< 25 %="1"; 25-50%="2"; > 50%="3")			1						1
		Photo ID
		Comments
202	h_2_3	Presence (yes="+"; no ="-"; missing or destroyed on the section = "n.d.")	-	-	+	-	-	-	-	-	+	-	-	-	-	-	-
		Number of cells/foci (1="1"; 2-3="2"; > 3="3")			1						1
		Affected area (< 25 %="1"; 25-50%="2"; > 50%="3")			1						1
		Photo ID
		Comments
202	h_2_4	Presence (yes="+"; no ="-"; missing or destroyed on the section = "n.d.")	-	-	+	-	-	-	-	-	+	-	-	-	-	-	-
		Number of cells/foci (1="1"; 2-3="2"; > 3="3")			1						1
		Affected area (< 25 %="1"; 25-50%="2"; > 50%="3")			1						1
		Photo ID
		Comments
202	h_2_5	Presence (yes="+"; no ="-"; missing or destroyed on the section = "n.d.")	-	-	+	-	-	-	-	-	+	-	-	-	-	-	-
		Number of cells/foci (1="1"; 2-3="2"; > 3="3")			2						1
		Affected area (< 25 %="1"; 25-50%="2"; > 50%="3")			2						1
		Photo ID
		Comments
202	h_2_6	Presence (yes="+"; no ="-"; missing or destroyed on the section = "n.d.")	-	-	+	-	-	-	-	-	+	-	-	-	-	-	-
		Number of cells/foci (1="1"; 2-3="2"; > 3="3")			1						1
		Affected area (< 25 %="1"; 25-50%="2"; > 50%="3")			1						1
		Photo ID
		Comments
202		Proportion of sections with pathologies	0	0	1	0	0	0	0	0	1	0	0	0	0	0	0
		Mean prevalence	0	0	1.16667	0	0	0	0	0	1.33333	0	0	0	0	0	0
		Mean affected area	0	0	1.16667	0	0	0	0	0	1	0	0	0	0	0	0
		Relative severity of the pathology	0	0	1.36111	0	0	0	0	0	1.33333	0	0	0	0	0	0
205	h_1_1	Presence (yes="+"; no ="-"; missing or destroyed on the section = "n.d.")	_	_	+	_	_	_	-	-	+	+	-	-	+	-	-
		Number of cells/foci (1="1"; 2-3="2"; > 3="3")			1						3	3			1
		Affected area (< 25 %="1"; 25-50%="2"; > 50%="3")			1						1	2			1
		Photo ID
		Comments
205	h_1_2	Presence (yes="+"; no ="-"; missing or destroyed on the section = "n.d.")	-	-	+	-	-	-	-	-	+	+	-	-	+	-	+
		Number of cells/foci (1="1"; 2-3="2"; > 3="3")			2						3	3			2		1
		Affected area (< 25 %="1"; 25-50%="2"; > 50%="3")			2						1	2			1		1
		Photo ID
		Comments
205	h_1_3	Presence (yes="+"; no ="-"; missing or destroyed on the section = "n.d.")	-	-	+	-	-	-	-	-	+	+	-	-	+	-	-
		Number of cells/foci (1="1"; 2-3="2"; > 3="3")			2						3	3			2
		Affected area (< 25 %="1"; 25-50%="2"; > 50%="3")			2						1	2			1
		Photo ID
		Comments
205	h_1_4	Presence (yes="+"; no ="-"; missing or destroyed on the section = "n.d.")	-	-	+	-	-	-	-	-	+	+	-	-	+	-	-
		Number of cells/foci (1="1"; 2-3="2"; > 3="3")			2						3	3			2
		Affected area (< 25 %="1"; 25-50%="2"; > 50%="3")			3						1	2			1
		Photo ID
		Comments
205	h_1_5	Presence (yes="+"; no ="-"; missing or destroyed on the section = "n.d.")	-	-	+	-	-	-	-	-	+	+	-	-	-	-	-
		Number of cells/foci (1="1"; 2-3="2"; > 3="3")			1						3	3
		Affected area (< 25 %="1"; 25-50%="2"; > 50%="3")			1						1	2
		Photo ID
		Comments
205	h_1_6	Presence (yes="+"; no ="-"; missing or destroyed on the section = "n.d.")	-	-	+	-	-	-	-	-	+	+	-	-	-	-	-
		Number of cells/foci (1="1"; 2-3="2"; > 3="3")			2						3	2
		Affected area (< 25 %="1"; 25-50%="2"; > 50%="3")			2						1	1
		Photo ID
		Comments
205	h_1_7	Presence (yes="+"; no ="-"; missing or destroyed on the section = "n.d.")	+	-	+	+	-	-	-	-	+	+	-	-	-	-	-
		Number of cells/foci (1="1"; 2-3="2"; > 3="3")	3		2	1					2	1
		Affected area (< 25 %="1"; 25-50%="2"; > 50%="3")	1		2	1					1	1
		Photo ID
		Comments
205	h_1_8	Presence (yes="+"; no ="-"; missing or destroyed on the section = "n.d.")	+		+	+	-	-	-	+	-	+	-	-	-	-	-
		Number of cells/foci (1="1"; 2-3="2"; > 3="3")	3		3	1				1		2
		Affected area (< 25 %="1"; 25-50%="2"; > 50%="3")	1		2	1				1		1
		Photo ID
		Comments
205		Proportion of sections with pathologies	0.285714	0	1	0.285714	0	0	0	0.125	0.875	1	0	0	0.5	0	0.125
		Mean prevalence	3	0	1.875	1	0	0	0	1	2.85714	2.5	0	0	1.75	0	1
		Mean affected area	1	0	1.875	1	0	0	0	1	1	1.625	0	0	1	0	1
		Relative severity of the pathology	0.857143	0	3.51562	0.285714	0	0	0	0.125	2.5	4.0625	0	0	0.875	0	0.125
153	4_1	Presence (yes="+"; no ="-"; missing or destroyed on the section = "n.d.")	-	+	+	-	+	-	+	+	+	+	-	-	+	-	-
		Number of cells/foci (1="1"; 2-3="2"; > 3="3")		2	2		2		2	3	3	1			2
		Affected area (< 25 %="1"; 25-50%="2"; > 50%="3")		2	2		1		1	1	3	1			1
		Photo ID					2106, 2109		2109		1409				1408, 1409
		Comments			dilated capillaries		in the injection site				in the trunk kidney				next to the newly developing tubule
153	4_2	Presence (yes="+"; no ="-"; missing or destroyed on the section = "n.d.")	-	+	+	+	+	-	+	+	+	-	-	-	+	-	+
		Number of cells/foci (1="1"; 2-3="2"; > 3="3")		2	2	1	1		2	3	3				2		1
		Affected area (< 25 %="1"; 25-50%="2"; > 50%="3")		2	2	1	1		1	1	3				1		1
		Photo ID								2111	2110, 2111				1411		1410
		Comments			dilated capillaries		in the injection site				in the trunk kidney				next to the newly developing tubule
153	4_3	Presence (yes="+"; no ="-"; missing or destroyed on the section = "n.d.")	-	+	+	-	+	-	+	+	+	-	-	-	+	-	+
		Number of cells/foci (1="1"; 2-3="2"; > 3="3")		2	2		2		2	3	3				2		1
		Affected area (< 25 %="1"; 25-50%="2"; > 50%="3")		2	2		3		1	1	2				1		1
		Photo ID					2112, 2113		2112, 2113						1413		2114
		Comments			dilated capillaries						in the trunk kidney				next to the newly developing tubule
153	4_4	Presence (yes="+"; no ="-"; missing or destroyed on the section = "n.d.")	-	+	+	-	+	-	-	+	+	-	-	-	+	-	+
		Number of cells/foci (1="1"; 2-3="2"; > 3="3")		2	3		2			1	3				2		2
		Affected area (< 25 %="1"; 25-50%="2"; > 50%="3")		2	3		3			1	2				1		1
		Photo ID					2115								1423		1421, 1424
		Comments			dilated capillaries		head kidney				in the trunk kidney				next to the newly developing tubule		in the lumen protein + MP-PEG shells (?)
153	4_5	Presence (yes="+"; no ="-"; missing or destroyed on the section = "n.d.")	-	+	+	-	+	-	-	+	+	+	+	-	+	-	-
		Number of cells/foci (1="1"; 2-3="2"; > 3="3")		3	3		1			2	3	1	1		1
		Affected area (< 25 %="1"; 25-50%="2"; > 50%="3")		3	2		1			1	2	1	1		1
		Photo ID
		Comments			dilated capillaries										next to the newly developing tubule
153	4_6	Presence (yes="+"; no ="-"; missing or destroyed on the section = "n.d.")	-	+	+	-	+	-	-	+	+	-	-	-	+	-	-
		Number of cells/foci (1="1"; 2-3="2"; > 3="3")		3	3		3			2	3				1
		Affected area (< 25 %="1"; 25-50%="2"; > 50%="3")		3	2		2			1	2				1
		Photo ID					2117
		Comments			dilated capillaries										next to the newly developing tubule
153		Proportion of sections with pathologies	0	1	1	0.166667	1	0	0.5	1	1	0.333333	0.166667	0	1	0	0.5
		Mean prevalence	0	2.33333	2.5	1	1.83333	0	2	2.33333	3	1	1	0	1.66667	0	1.33333
		Mean affected area	0	2.33333	2.16667	1	1.83333	0	1	1	2.33333	1	1	0	1	0	1
		Relative severity of the pathology	0	5.44444	5.41667	0.166667	3.36111	0	1	2.33333	7	0.333333	0.166667	0	1.66667	0	0.666667
152	4_1	Presence (yes="+"; no ="-"; missing or destroyed on the section = "n.d.")	+	-	+	+	-	-	-	+	+	-	-	-	+	-	+
		Number of cells/foci (1="1"; 2-3="2"; > 3="3")	3		1	1				3	3				2		1
		Affected area (< 25 %="1"; 25-50%="2"; > 50%="3")	1		1	1				2	1				1		1
		Photo ID													1357
		Comments	clotted blood												vacuolar degeneration of distal tubules		cell in the lumen
152	4_2	Presence (yes="+"; no ="-"; missing or destroyed on the section = "n.d.")	-	-	+	-	-	-	-	+	+	+	-	-	+	+	+
		Number of cells/foci (1="1"; 2-3="2"; > 3="3")			2					3	3	1			2	1	1
		Affected area (< 25 %="1"; 25-50%="2"; > 50%="3")			1					2	1	1			1	1	1
		Photo ID										1374
		Comments										proximal tubule			vacuolar degeneration of distal tubules		protein in the lumen
152	4_3	Presence (yes="+"; no ="-"; missing or destroyed on the section = "n.d.")	-	-	-	+	-	-	-	+	+	+	-	-	+	-	+
		Number of cells/foci (1="1"; 2-3="2"; > 3="3")				2				3	3	2			2		2
		Affected area (< 25 %="1"; 25-50%="2"; > 50%="3")				1				2	1	1			1		1
		Photo ID				1369, 1372, 1370						1376
		Comments										proximal tubule			vacuolar degeneration of distal tubules		protein in the lumen
152	4_4	Presence (yes="+"; no ="-"; missing or destroyed on the section = "n.d.")	+	-	-	-	-	-	-	+	-	+	-	-	+	-	+
		Number of cells/foci (1="1"; 2-3="2"; > 3="3")	3							3		2			2		1
		Affected area (< 25 %="1"; 25-50%="2"; > 50%="3")	1							2		1			1		1
		Photo ID
		Comments	clotted blood									proximal tubule			vacuolar degeneration of distal tubules		protein in the lumen
152	4_5	Presence (yes="+"; no ="-"; missing or destroyed on the section = "n.d.")	n.d.	n.d.	n.d.	n.d.	n.d.	n.d.	n.d.	n.d.	n.d.	n.d.	n.d.	n.d.	n.d.	n.d.	n.d.
		Number of cells/foci (1="1"; 2-3="2"; > 3="3")
		Affected area (< 25 %="1"; 25-50%="2"; > 50%="3")
		Photo ID
		Comments
152	4_6	Presence (yes="+"; no ="-"; missing or destroyed on the section = "n.d.")	n.d.	n.d.	n.d.	n.d.	n.d.	n.d.	n.d.	n.d.	n.d.	n.d.	n.d.	n.d.	n.d.	n.d.	n.d.
		Number of cells/foci (1="1"; 2-3="2"; > 3="3")
		Affected area (< 25 %="1"; 25-50%="2"; > 50%="3")
		Photo ID
		Comments
152		Proportion of sections with pathologies	0.5	0	0.5	0.5	0	0	0	1	0.75	0.75	0	0	1	0.25	1
		Mean prevalence	3	0	1.5	1.5	0	0	0	3	3	1.66667	0	0	2	1	1.25
		Mean affected area	1	0	1	1	0	0	0	2	1	1	0	0	1	1	1
		Relative severity of the pathology	1.5	0	0.75	0.75	0	0	0	6	2.25	1.25	0	0	2	0.25	1.25
151	4_1	Presence (yes="+"; no ="-"; missing or destroyed on the section = "n.d.")	+	+	+	+	+	-	-	+	+	+	+	-	+	-	-
		Number of cells/foci (1="1"; 2-3="2"; > 3="3")	3	1	2	1	2			3	3	3	1		3
		Affected area (< 25 %="1"; 25-50%="2"; > 50%="3")	1	1	2	1	3			1	2	2	1		2
		Photo ID									2101	1325	1320		1320, 1324
		Comments									in the injection site	proximal tubule
151	4_2	Presence (yes="+"; no ="-"; missing or destroyed on the section = "n.d.")	-	+	+	-	+	-	-	+	+	+	+	-	+	-	-
		Number of cells/foci (1="1"; 2-3="2"; > 3="3")		1	2		3			2	3	3	1		2
		Affected area (< 25 %="1"; 25-50%="2"; > 50%="3")		1	2		3			1	2	2	1		2
		Photo ID					2103					1327, 1330			1327, 1330
		Comments										proximal tubule	around the newly developing tubule
151	4_3	Presence (yes="+"; no ="-"; missing or destroyed on the section = "n.d.")	-	+	+	-	+	-	-	+	+	+	-	-	+	-	-
		Number of cells/foci (1="1"; 2-3="2"; > 3="3")		1	2		3			3	3	3			2
		Affected area (< 25 %="1"; 25-50%="2"; > 50%="3")		1	2		3			1	1	2			1
		Photo ID													1333
		Comments									in the injection site	proximal tubule
151	4_4	Presence (yes="+"; no ="-"; missing or destroyed on the section = "n.d.")		+	+	+	+	-	-	+	+	+	-	-	+	-	-
		Number of cells/foci (1="1"; 2-3="2"; > 3="3")		1	1	1	3			1	3	3			3
		Affected area (< 25 %="1"; 25-50%="2"; > 50%="3")		1	1	1	3			1	1	2			2
		Photo ID										1334, 1336			1334, 1338
		Comments			dilated capillaries							proximal tubule
151	4_5	Presence (yes="+"; no ="-"; missing or destroyed on the section = "n.d.")	n.d.	n.d.	n.d.	n.d.	n.d.	n.d.	n.d.	n.d.	n.d.	n.d.	n.d.	n.d.	n.d.	n.d.	n.d.
		Number of cells/foci (1="1"; 2-3="2"; > 3="3")
		Affected area (< 25 %="1"; 25-50%="2"; > 50%="3")
		Photo ID
		Comments
151	4_6	Presence (yes="+"; no ="-"; missing or destroyed on the section = "n.d.")	n.d.	n.d.	n.d.	n.d.	n.d.	n.d.	n.d.	n.d.	n.d.	n.d.	n.d.	n.d.	n.d.	n.d.	n.d.
		Number of cells/foci (1="1"; 2-3="2"; > 3="3")
		Affected area (< 25 %="1"; 25-50%="2"; > 50%="3")
		Photo ID
		Comments
151		Proportion of sections with pathologies	0.333333	1	1	0.5	1	0	0	1	1	1	0.5	0	1	0	0
		Mean prevalence	3	1	1.75	1	2.75	0	0	2.25	3	3	1	0	2.5	0	0
		Mean affected area	1	1	1.75	1	3	0	0	1	1.5	2	1	0	1.75	0	0
		Relative severity of the pathology	1	1	3.0625	0.5	8.25	0	0	2.25	4.5	6	0.5	0	4.375	0	0
220	8_1	Presence (yes="+"; no ="-"; missing or destroyed on the section = "n.d.")	-	+	-	+	n.d.	+	+	-	+	-	-		+	+	-
		Number of cells/foci (1="1"; 2-3="2"; > 3="3")		1	3	1		2	1		3				1	1
		Affected area (< 25 %="1"; 25-50%="2"; > 50%="3")		1	1	1		1	1		1				1	2
		Photo ID
		Comments
220	8_2	Presence (yes="+"; no ="-"; missing or destroyed on the section = "n.d.")	_	+	+	-	n.d.	-	+	+	+	+	-	-	-	+	-
		Number of cells/foci (1="1"; 2-3="2"; > 3="3")		1	2				1	1	3	1				1
		Affected area (< 25 %="1"; 25-50%="2"; > 50%="3")		1	1				1	1	1	1				1
		Photo ID
		Comments
220	8_3	Presence (yes="+"; no ="-"; missing or destroyed on the section = "n.d.")	-	-	+	-	-	-	+	+	+	+	-	-	+	-	-
		Number of cells/foci (1="1"; 2-3="2"; > 3="3")			2				1	1	3	1			1
		Affected area (< 25 %="1"; 25-50%="2"; > 50%="3")			1				2	1	1	1			1
		Photo ID													713
		Comments
220	8_4	Presence (yes="+"; no ="-"; missing or destroyed on the section = "n.d.")	-	-	+	+	-	-	+	+	+	+	-	-	-	+	-
		Number of cells/foci (1="1"; 2-3="2"; > 3="3")			3	2			1	1	3	1				1
		Affected area (< 25 %="1"; 25-50%="2"; > 50%="3")			1	1			1	1	1	1				2
		Photo ID
		Comments
220	8_5	Presence (yes="+"; no ="-"; missing or destroyed on the section = "n.d.")	-	+	+		-	+	+	-	+	+	-	-	-	+	-
		Number of cells/foci (1="1"; 2-3="2"; > 3="3")		2	3			1	1		3	1				1
		Affected area (< 25 %="1"; 25-50%="2"; > 50%="3")		1	1			1	3		1	1				3
		Photo ID						721
		Comments			swollen renal glomerulus
220	8_6	Presence (yes="+"; no ="-"; missing or destroyed on the section = "n.d.")	-	+	+	+	-	-	+	-	3	-	-	-	-	+	-
		Number of cells/foci (1="1"; 2-3="2"; > 3="3")		3	3	1			1		1					1
		Affected area (< 25 %="1"; 25-50%="2"; > 50%="3")		2	1	1			1							2
		Photo ID
		Comments			swollen renal glomerulus
220	6_1	Presence (yes="+"; no ="-"; missing or destroyed on the section = "n.d.")	-	-	+	-	-	-	-	+	+	-	-	-	-	-	+
		Number of cells/foci (1="1"; 2-3="2"; > 3="3")			2					1	3						2
		Affected area (< 25 %="1"; 25-50%="2"; > 50%="3")			1					1	1						1
		Photo ID								1297
		Comments
220	6_2	Presence (yes="+"; no ="-"; missing or destroyed on the section = "n.d.")	-	+	+	-	-	-	-	+	+	-	-	-	-	-	-
		Number of cells/foci (1="1"; 2-3="2"; > 3="3")		1	3					1	3
		Affected area (< 25 %="1"; 25-50%="2"; > 50%="3")		1	1					1	1
		Photo ID
		Comments
220	6_3	Presence (yes="+"; no ="-"; missing or destroyed on the section = "n.d.")	-	-	+	-	-	-	-	-	+	-	-	-	-	-	-
		Number of cells/foci (1="1"; 2-3="2"; > 3="3")			3						3
		Affected area (< 25 %="1"; 25-50%="2"; > 50%="3")			1						1
		Photo ID
		Comments
220	6_4	Presence (yes="+"; no ="-"; missing or destroyed on the section = "n.d.")	-	+	+	-	-	-	-	-	+	-	-	+	-	-	-
		Number of cells/foci (1="1"; 2-3="2"; > 3="3")		1	2						3			1
		Affected area (< 25 %="1"; 25-50%="2"; > 50%="3")		1	1						1			1
		Photo ID
		Comments			dilated capillaries
220	6_5	Presence (yes="+"; no ="-"; missing or destroyed on the section = "n.d.")	+	-	+	-	-	-	-	+	+	-	-	-	-	-	+
		Number of cells/foci (1="1"; 2-3="2"; > 3="3")	3		3					1	3						1
		Affected area (< 25 %="1"; 25-50%="2"; > 50%="3")	1		1					1	1						1
		Photo ID
		Comments
220	6_6	Presence (yes="+"; no ="-"; missing or destroyed on the section = "n.d.")	+	-	+	-	-	-	-	+	+	-	-	-	-	-	-
		Number of cells/foci (1="1"; 2-3="2"; > 3="3")	3		3					1	3
		Affected area (< 25 %="1"; 25-50%="2"; > 50%="3")	1		1					1	1
		Photo ID
		Comments
220		Proportion of sections with pathologies	0.181818	0.5	0.916667	0.272727	0	0.166667	0.5	0.583333	1	0.333333	0	0.0909091	0.166667	0.416667	0.166667
		Mean prevalence	3	1.5	2.90909	1.33333	0	1.5	1	1	3.09091	1	0	1	1	1	1.5
		Mean affected area	1	1.16667	1.09091	1	0	1	1.5	1	1	1	0	1	1	2	1
		Relative severity of the pathology	0.545455	0.875	2.90909	0.363636	0	0.25	0.75	0.583333	3.09091	0.333333	0	0.0909091	0.166667	0.833333	0.25
219	10_1	Presence (yes="+"; no ="-"; missing or destroyed on the section = "n.d.")	-	+	+	-	-	-	-	+	+	-	-	+	-	-
		Number of cells/foci (1="1"; 2-3="2"; > 3="3")		1	2					2	3			1
		Affected area (< 25 %="1"; 25-50%="2"; > 50%="3")		1	1					1	1			1
		Photo ID
		Comments			dilated capillaries
219	10_2	Presence (yes="+"; no ="-"; missing or destroyed on the section = "n.d.")	-	+	+	-	+	-	+	+	+	+	-	-	-	-	-
		Number of cells/foci (1="1"; 2-3="2"; > 3="3")		1	3		1		1	2	3	3
		Affected area (< 25 %="1"; 25-50%="2"; > 50%="3")		1	1		1		1	1	1	1
		Photo ID					2124
		Comments			dilated capillaries		in the injection site		in the injection site			in the injection site
219	10_3	Presence (yes="+"; no ="-"; missing or destroyed on the section = "n.d.")	-	-	+	-	+	-	-	+	+	+	-	-	-	-	+
		Number of cells/foci (1="1"; 2-3="2"; > 3="3")			3		2			2	2	1					1
		Affected area (< 25 %="1"; 25-50%="2"; > 50%="3")			1		3			1	1	1					1
		Photo ID
		Comments					in the injection site
219	10_4	Presence (yes="+"; no ="-"; missing or destroyed on the section = "n.d.")	-	-	-	-	+	-	-	+	+	+	-	-	-	-	-
		Number of cells/foci (1="1"; 2-3="2"; > 3="3")					2			1	3	1
		Affected area (< 25 %="1"; 25-50%="2"; > 50%="3")					2			1	1	1
		Photo ID
		Comments					in the injection site
219	10_5	Presence (yes="+"; no ="-"; missing or destroyed on the section = "n.d.")	+	+	+	+	+	-	-	+	+	-	-	-	-	-	-
		Number of cells/foci (1="1"; 2-3="2"; > 3="3")	2	1	3	1	1			1	3
		Affected area (< 25 %="1"; 25-50%="2"; > 50%="3")	1	1	1	1	1			1	1
		Photo ID
		Comments			dilated capillaries		in the injection site
219	10_6	Presence (yes="+"; no ="-"; missing or destroyed on the section = "n.d.")	+	-	+	-	-	-	-	-	+	+	-	-	-	-	+
		Number of cells/foci (1="1"; 2-3="2"; > 3="3")	1		2						2						2
		Affected area (< 25 %="1"; 25-50%="2"; > 50%="3")	1		1						1						1
		Photo ID
		Comments
219		Proportion of sections with pathologies	0.333333	0.5	0.833333	0.166667	0.666667	0	0.166667	0.833333	1	0.666667	0	0.166667	0	0	0.4
		Mean prevalence	1.5	1	2.6	1	1.5	0	1	1.6	2.66667	1.25	0	1	0	0	1.5
		Mean affected area	1	1	1	1	1.75	0	1	1	1	0.75	0	1	0	0	1
		Relative severity of the pathology	0.5	0.5	2.16667	0.166667	1.75	0	0.166667	1.33333	2.66667	0.625	0	0.166667	0	0	0.6
218	8_1	Presence (yes="+"; no ="-"; missing or destroyed on the section = "n.d.")	-	+	+	+	+	-	-	+	+	-	-	-	-	-	+
		Number of cells/foci (1="1"; 2-3="2"; > 3="3")		2	1	2	1			2	3						1
		Affected area (< 25 %="1"; 25-50%="2"; > 50%="3")		2	1	2	1			1	1						1
		Photo ID															2122
		Comments			dilated capillaries
218	8_2	Presence (yes="+"; no ="-"; missing or destroyed on the section = "n.d.")	-	+	+	-	-	-	-	+	+	+	-	-	-	+	+
		Number of cells/foci (1="1"; 2-3="2"; > 3="3")		2	2					2	3	1				1	1
		Affected area (< 25 %="1"; 25-50%="2"; > 50%="3")		2	2					1	1	1				1	1
		Photo ID
		Comments			swollen renal glomerulus
218	8_3	Presence (yes="+"; no ="-"; missing or destroyed on the section = "n.d.")	-	+	+	-	-	-	-	+	+	+	-	-	-	-
		Number of cells/foci (1="1"; 2-3="2"; > 3="3")		2	2					1	3	1
		Affected area (< 25 %="1"; 25-50%="2"; > 50%="3")		1	2					1	1	1
		Photo ID
		Comments			swollen renal glomerulus					fibrosis of newly developing rwnal nephrons
218	8_4	Presence (yes="+"; no ="-"; missing or destroyed on the section = "n.d.")	-	+	+	+	+	-	+	+	+	+	-	-	-	-	-
		Number of cells/foci (1="1"; 2-3="2"; > 3="3")		2	2	1	1		2	1	3	3
		Affected area (< 25 %="1"; 25-50%="2"; > 50%="3")		2	2	1	1		1	1	1	1
		Photo ID
		Comments								fibrosis of newly developing rwnal nephrons
218	8_5	Presence (yes="+"; no ="-"; missing or destroyed on the section = "n.d.")	-	+	+	-	-	-	-	-	+	-	-	-	-	-	+
		Number of cells/foci (1="1"; 2-3="2"; > 3="3")		3	3						2						2
		Affected area (< 25 %="1"; 25-50%="2"; > 50%="3")		3	2						1						1
		Photo ID
		Comments
218	8_6	Presence (yes="+"; no ="-"; missing or destroyed on the section = "n.d.")	-	+	+	-	-	-	-	+	+	-	-	-	-	-	+
		Number of cells/foci (1="1"; 2-3="2"; > 3="3")		3	3					1	3						1
		Affected area (< 25 %="1"; 25-50%="2"; > 50%="3")		3	3					1	1						1
		Photo ID								2123
		Comments
218		Proportion of sections with pathologies	0	1	1	0.333333	0.333333	0	0.166667	0.833333	1	0.5	0	0	0	0.166667	0.8
		Mean prevalence	0	2.33333	2.16667	1.5	1	0	2	1.4	2.83333	1.66667	0	0	0	1	1.25
		Mean affected area	0	2.16667	2	1.5	1	0	1	1	1	1	0	0	0	1	1
		Relative severity of the pathology	0	5.05556	4.33333	0.75	0.333333	0	0.333333	1.16667	2.83333	0.833333	0	0	0	0.166667	1
163	3_1	Presence (yes="+"; no ="-"; missing or destroyed on the section = "n.d.")	+	-	+	-	-	-	-	-	+	-	-	-	-	-	+
		Number of cells/foci (1="1"; 2-3="2"; > 3="3")	1		1						3						1
		Affected area (< 25 %="1"; 25-50%="2"; > 50%="3")	1		1						1						1
		Photo ID
		Comments															in the injection site
163	3_2	Presence (yes="+"; no ="-"; missing or destroyed on the section = "n.d.")	-	-	+	-	-	-	-	+	+	-	-	-	-	-	+
		Number of cells/foci (1="1"; 2-3="2"; > 3="3")			3					2	3						2
		Affected area (< 25 %="1"; 25-50%="2"; > 50%="3")			1					1	1						1
		Photo ID
		Comments															cells in the lumen
163	3_3	Presence (yes="+"; no ="-"; missing or destroyed on the section = "n.d.")	-	-	+	-	+	-	-	+	+	-	-	-	-	-	+
		Number of cells/foci (1="1"; 2-3="2"; > 3="3")			3		1			2	3						1
		Affected area (< 25 %="1"; 25-50%="2"; > 50%="3")			1		1			1	1						1
		Photo ID
		Comments															in the injection site
163	3_4	Presence (yes="+"; no ="-"; missing or destroyed on the section = "n.d.")	+	+	+	-	-	-	+	+	+	-	-	-	-	-	+
		Number of cells/foci (1="1"; 2-3="2"; > 3="3")	1	1	3				1	2	3						1
		Affected area (< 25 %="1"; 25-50%="2"; > 50%="3")	1	1	1				1	1	1						1
		Photo ID
		Comments															in the injection site
163	3_5	Presence (yes="+"; no ="-"; missing or destroyed on the section = "n.d.")		+	+	-	-	-	-	+	+	-	-	-	-	-	+
		Number of cells/foci (1="1"; 2-3="2"; > 3="3")		1	3					3	3						1
		Affected area (< 25 %="1"; 25-50%="2"; > 50%="3")		1	1					1	1						1
		Photo ID									2118
		Comments															in the injection site
163	3_6	Presence (yes="+"; no ="-"; missing or destroyed on the section = "n.d.")	+	+	+	-	-	-	-	+	+	+	-	-	-	-	+
		Number of cells/foci (1="1"; 2-3="2"; > 3="3")	1	1	3					3	3	2					2
		Affected area (< 25 %="1"; 25-50%="2"; > 50%="3")	1	1	1					1	1	1					1
		Photo ID
		Comments															in the injection site
163		Proportion of sections with pathologies	0.6	0.5	1	0	0.166667	0	0.166667	0.833333	1	0.166667	0	0	0	0	1
		Mean prevalence	1	1	2.66667	0	1	0	1	2.4	3	2	0	0	0	0	1.33333
		Mean affected area	1	1	1	0	1	0	1	1	1	1	0	0	0	0	1
		Relative severity of the pathology	0.6	0.5	2.66667	0	0.166667	0	0.166667	2	3	0.333333	0	0	0	0	1.33333
162	8_1	Presence (yes="+"; no ="-"; missing or destroyed on the section = "n.d.")	+	+	+	-	-	-	-	+	+	-	+	-	+	-	+
		Number of cells/foci (1="1"; 2-3="2"; > 3="3")	2	1	2					2	3		1		2		2
		Affected area (< 25 %="1"; 25-50%="2"; > 50%="3")	1	1	1					2	2		1		1		1
		Photo ID								1202	1214				1205
		Comments											in the injection site		in the injection site		at the injection site, probably the remains of destroyed cells
162	8_2	Presence (yes="+"; no ="-"; missing or destroyed on the section = "n.d.")	+	-	+	-	-	-	-	+	+	-	-	-	+	-	+
		Number of cells/foci (1="1"; 2-3="2"; > 3="3")	2		1					1	3				2		2
		Affected area (< 25 %="1"; 25-50%="2"; > 50%="3")	1		1					1	2				1		1
		Photo ID													1207		1217
		Comments													in the injection site		in the injection site
162	8_3	Presence (yes="+"; no ="-"; missing or destroyed on the section = "n.d.")	-	-	+	-	-	-	-	+	+	-	-	-	+	-	+
		Number of cells/foci (1="1"; 2-3="2"; > 3="3")			2					2	3				2		2
		Affected area (< 25 %="1"; 25-50%="2"; > 50%="3")			1					1	2				1		1
		Photo ID
		Comments													in the injection site		in the injection site
162	8_4	Presence (yes="+"; no ="-"; missing or destroyed on the section = "n.d.")	-	-	+	+	-	-	-	-	+	+	-	-	+	-	2
		Number of cells/foci (1="1"; 2-3="2"; > 3="3")			1	1					3	2			2		1
		Affected area (< 25 %="1"; 25-50%="2"; > 50%="3")			1	1					2	1			1
		Photo ID
		Comments										in the injection site			in the injection site		in the injection site
162	8_5	Presence (yes="+"; no ="-"; missing or destroyed on the section = "n.d.")	-	-	+	-	-	-	-	+	+	+	-	-	+	-	+
		Number of cells/foci (1="1"; 2-3="2"; > 3="3")			1					2	3	1			2		1
		Affected area (< 25 %="1"; 25-50%="2"; > 50%="3")			1					1	2	1			1		1
		Photo ID
		Comments										in the injection site			in the injection site		in the injection site
162	8_6	Presence (yes="+"; no ="-"; missing or destroyed on the section = "n.d.")	-	-	+	-	-	-	-	-	+	-	-	-	+	-	+
		Number of cells/foci (1="1"; 2-3="2"; > 3="3")			2						3				2		2
		Affected area (< 25 %="1"; 25-50%="2"; > 50%="3")			1						2				1		1
		Photo ID
		Comments													in the injection site
162		Proportion of sections with pathologies	0.333333	0.166667	1	0.166667	0	0	0	0.666667	1	0.333333	0.166667	0	1	0	1
		Mean prevalence	2	1	1.5	1	0	0	0	1.75	3	1.5	1	0	2	0	2
		Mean affected area	1	1	1	1	0	0	0	1.25	2	1	1	0	1	0	1
		Relative severity of the pathology	0.666667	0.166667	1.5	0.166667	0	0	0	1.45833	6	0.5	0.166667	0	2	0	2
138	4_1	Presence (yes="+"; no ="-"; missing or destroyed on the section = "n.d.")	-	-	+	-	-	-	+	-	+	-	+	-	-	-	+
		Number of cells/foci (1="1"; 2-3="2"; > 3="3")			3				1		3		1				1
		Affected area (< 25 %="1"; 25-50%="2"; > 50%="3")			1				1		1		1				1
		Photo ID
		Comments															cells in the lumen
138	4_2	Presence (yes="+"; no ="-"; missing or destroyed on the section = "n.d.")	-	-	-	-	-	-	-	-	+	-	+	-	-	-	+
		Number of cells/foci (1="1"; 2-3="2"; > 3="3")									3		1				1
		Affected area (< 25 %="1"; 25-50%="2"; > 50%="3")									1		1				1
		Photo ID
		Comments															cells in the lumen
138	4_3	Presence (yes="+"; no ="-"; missing or destroyed on the section = "n.d.")	-	-	+	+	-	-	-	-	+	+	+	-	+	-	-
		Number of cells/foci (1="1"; 2-3="2"; > 3="3")			1	2					3	1	1		1
		Affected area (< 25 %="1"; 25-50%="2"; > 50%="3")			1	1					1	1	1		1
		Photo ID													1197
		Comments													vacuolar degeneration
138	4_4	Presence (yes="+"; no ="-"; missing or destroyed on the section = "n.d.")	-	-	-	+	-	-	-	-	+	+	+	-	+	-	-
		Number of cells/foci (1="1"; 2-3="2"; > 3="3")				1					3	2	1		1
		Affected area (< 25 %="1"; 25-50%="2"; > 50%="3")				1					1	1	1		1
		Photo ID
		Comments										-			vacuolar degeneration
138	4_5	Presence (yes="+"; no ="-"; missing or destroyed on the section = "n.d.")	-	-	-	-	-	-	-	-	+		+	-	+	-	-
		Number of cells/foci (1="1"; 2-3="2"; > 3="3")									3		1		1
		Affected area (< 25 %="1"; 25-50%="2"; > 50%="3")									1		1		1
		Photo ID
		Comments										-
138	4_6	Presence (yes="+"; no ="-"; missing or destroyed on the section = "n.d.")	-	-	+	-	-	-	-	-	+		+	-	+	-	-
		Number of cells/foci (1="1"; 2-3="2"; > 3="3")			1						3		1		1
		Affected area (< 25 %="1"; 25-50%="2"; > 50%="3")			1						1		1		1
		Photo ID
		Comments
138		Proportion of sections with pathologies	0	0	0.5	0.333333	0	0	0.166667	0	1	0.333333	1	0	0.666667	0	0.333333
		Mean prevalence	0	0	1.66667	1.5	0	0	1	0	3	1.5	1	0	1	0	1
		Mean affected area	0	0	1	1	0	0	1	0	1	1	1	0	1	0	1
		Relative severity of the pathology	0	0	0.833333	0.5	0	0	0.166667	0	3	0.5	1	0	0.666667	0	0.333333
135	7_1	Presence (yes="+"; no ="-"; missing or destroyed on the section = "n.d.")	-	+	+	-	+	+	+	+	+	+	-	-	+	+	+
		Number of cells/foci (1="1"; 2-3="2"; > 3="3")		1	3		1	1	2	3	3	1			1	1	2
		Affected area (< 25 %="1"; 25-50%="2"; > 50%="3")		1	1		1	1	1	1	2	1			1	1	1
		Photo ID														1159
		Comments								a tubule agglomerate of smaller diameter than normal tubules consists of cells with a very small amount of cytoplasm in relation to a large bright basophilic nucleus (cells look like basophilic)							cell debris
135	7_2	Presence (yes="+"; no ="-"; missing or destroyed on the section = "n.d.")	-	-	+	-	+	+	+	+	+	+	-	+	-	+	+
		Number of cells/foci (1="1"; 2-3="2"; > 3="3")			2		2	1	2	3	3	2		3		1	2
		Affected area (< 25 %="1"; 25-50%="2"; > 50%="3")			1		1	1	1	1	2	1		1		1	1
		Photo ID					1155		1155	1143
		Comments								agglomeration of tubules of smaller diameter than normal; consists of cells with a very small amount of cytoplasm in relation to the basophilic nucleus (cells look strong basophilic)				hyaline droplets		next to the newly developing tubule	cell debris
135	7_3	Presence (yes="+"; no ="-"; missing or destroyed on the section = "n.d.")	-	-	+	-	-	+	+	+	+	-	-	+	-	+	+
		Number of cells/foci (1="1"; 2-3="2"; > 3="3")			2			1	2	1	3			3		1	1
		Affected area (< 25 %="1"; 25-50%="2"; > 50%="3")			1			1	1	1	2			1		1	1
		Photo ID												1160
		Comments								rounded basophilic formations from small cells near the proximal tubules, possibly newly developing tubules				hyaline droplets		next to the newly developing tubule	cell debris
135	7_4	Presence (yes="+"; no ="-"; missing or destroyed on the section = "n.d.")	-	-	+	-	-	+	+	+	+	-	-	+	+	+	+
		Number of cells/foci (1="1"; 2-3="2"; > 3="3")			3			1	2	3	3			3	1	1	3
		Affected area (< 25 %="1"; 25-50%="2"; > 50%="3")			1			1	1	1	2			1	1	1	1
		Photo ID													1147
		Comments								agglomeration of tubules of smaller diameter than normal; consists of cells with a very small amount of cytoplasm in relation to the basophilic nucleus (cells look strong basophilic)				hyaline droplets	like a newly developing tubule, but the structure is completely broken	next to the newly developing tubule	cell debris
135	7_5	Presence (yes="+"; no ="-"; missing or destroyed on the section = "n.d.")	-	+	+	-	-	-	-	+	+	-	-	+	+	+	+
		Number of cells/foci (1="1"; 2-3="2"; > 3="3")		1	2					3	3			3	1	1	2
		Affected area (< 25 %="1"; 25-50%="2"; > 50%="3")		1	1					1	2			1	1	1	1
		Photo ID
		Comments												hyaline droplets	like a newly developing tubule, but the structure is completely broken		cell debris
135	7_6	Presence (yes="+"; no ="-"; missing or destroyed on the section = "n.d.")	-	-	+	-	-	-	+	-	+	-	-	+	+	+	+
		Number of cells/foci (1="1"; 2-3="2"; > 3="3")			2				2		3			3	1	1	2
		Affected area (< 25 %="1"; 25-50%="2"; > 50%="3")			1				1		1			1	1	1	1
		Photo ID							1157
		Comments												hyaline droplets	like a newly developing tubule, but the structure is completely broken		cell debris
135		Proportion of sections with pathologies	0	0.333333	1	0	0.333333	0.666667	0.833333	0.833333	1	0.333333	0	0.833333	0.666667	1	1
		Mean prevalence	0	1	2.33333	0	1.5	1	2	2.6	3	1.5	0	3	1	1	2
		Mean affected area	0	1	1	0	1	1	1	1	1.83333	1	0	1	1	1	1
		Relative severity of the pathology	0	0.333333	2.33333	0	0.5	0.666667	1.66667	2.16667	5.5	0.5	0	2.5	0.666667	1	2
196	6_1	Presence (yes="+"; no ="-"; missing or destroyed on the section = "n.d.")	-	-	+	-	-	-	-	-	+	+	-	-	-	-	+
		Number of cells/foci (1="1"; 2-3="2"; > 3="3")			2						3	3					3
		Affected area (< 25 %="1"; 25-50%="2"; > 50%="3")									1	2					1
		Photo ID
		Comments
196	6_2	Presence (yes="+"; no ="-"; missing or destroyed on the section = "n.d.")	-	-	+	-	-	-	-	-	+	+	-	-	-	-	+
		Number of cells/foci (1="1"; 2-3="2"; > 3="3")			1						3	3					3
		Affected area (< 25 %="1"; 25-50%="2"; > 50%="3")			1						1	1					1
		Photo ID
		Comments
196	6_3	Presence (yes="+"; no ="-"; missing or destroyed on the section = "n.d.")	-	-	+	+	-	-	-	-	+	+	-	-	-	-	+
		Number of cells/foci (1="1"; 2-3="2"; > 3="3")			1	1					3	3					3
		Affected area (< 25 %="1"; 25-50%="2"; > 50%="3")			1	1					1	1					1
		Photo ID				1112
		Comments
196	6_4	Presence (yes="+"; no ="-"; missing or destroyed on the section = "n.d.")	n.d.		+	+					+	+	-	-	-	-	+
		Number of cells/foci (1="1"; 2-3="2"; > 3="3")			1	1					3	3					3
		Affected area (< 25 %="1"; 25-50%="2"; > 50%="3")			1	1					1	1					1
		Photo ID
		Comments
196	6_5	Presence (yes="+"; no ="-"; missing or destroyed on the section = "n.d.")	+	-	-	-	-	-	-	+	+	+	-	-	-	-	-
		Number of cells/foci (1="1"; 2-3="2"; > 3="3")	1							3	3	3
		Affected area (< 25 %="1"; 25-50%="2"; > 50%="3")	1							1	1	1
		Photo ID
		Comments
196	6_6	Presence (yes="+"; no ="-"; missing or destroyed on the section = "n.d.")	-	-	-	+	-	-	-	-	-	+	-	-	-	-	+
		Number of cells/foci (1="1"; 2-3="2"; > 3="3")				1						3					3
		Affected area (< 25 %="1"; 25-50%="2"; > 50%="3")				1						1					1
		Photo ID
		Comments
196		Proportion of sections with pathologies	0.2	0	0.666667	0.5	0	0	0	0.2	0.833333	1	0	0	0	0	0.833333
		Mean prevalence	1	0	1.25	1	0	0	0	3	3	3	0	0	0	0	3
		Mean affected area	1	0	0.75	1	0	0	0	1	1	1.16667	0	0	0	0	1
		Relative severity of the pathology	0.2	0	0.625	0.5	0	0	0	0.6	2.5	3.5	0	0	0	0	2.5
197	8_1	Presence (yes="+"; no ="-"; missing or destroyed on the section = "n.d.")	-	+	+	-	-	-	-	+	+	+	-	+	-	-	-
		Number of cells/foci (1="1"; 2-3="2"; > 3="3")		2	3					1	2	3		2
		Affected area (< 25 %="1"; 25-50%="2"; > 50%="3")		1	1					1	1	1		1
		Photo ID								1082
		Comments			hiperplasia of glomerulus, some of cells swallen
197	8_2	Presence (yes="+"; no ="-"; missing or destroyed on the section = "n.d.")	-	+	+	-	-	-	-	+	+	-	-	+	-	-	-
		Number of cells/foci (1="1"; 2-3="2"; > 3="3")		2	3					1	2			3
		Affected area (< 25 %="1"; 25-50%="2"; > 50%="3")		1	1					1	1			1
		Photo ID
		Comments			hiperplasia of glomerulus, some of cells swallen
197	8_3	Presence (yes="+"; no ="-"; missing or destroyed on the section = "n.d.")	-	+	+	-	-	-	-	+	+	-	-	+	-	-	-
		Number of cells/foci (1="1"; 2-3="2"; > 3="3")		2	3					1	2			3
		Affected area (< 25 %="1"; 25-50%="2"; > 50%="3")		1	1					1	1			1
		Photo ID
		Comments			hiperplasia of glomerulus, some of cells swallen
197	8_4	Presence (yes="+"; no ="-"; missing or destroyed on the section = "n.d.")	-	+	+	-	-	-	-	-	+	-	-	+	-	-	-
		Number of cells/foci (1="1"; 2-3="2"; > 3="3")		2	3						2			3
		Affected area (< 25 %="1"; 25-50%="2"; > 50%="3")		1	1						1			1
		Photo ID
		Comments			hiperplasia of glomerulus, some of cells swallen
197	8_5	Presence (yes="+"; no ="-"; missing or destroyed on the section = "n.d.")	+	+	+	-	-	-	-	-	+	+	-	+	+	-	-
		Number of cells/foci (1="1"; 2-3="2"; > 3="3")	2	2	3						2	2		3	2
		Affected area (< 25 %="1"; 25-50%="2"; > 50%="3")	1	1	1						1	1		2	1
		Photo ID
		Comments			hiperplasia of glomerulus, some of cells swallen
197	8_6	Presence (yes="+"; no ="-"; missing or destroyed on the section = "n.d.")	-	+	+	-	-	-	-	-	+	-	-	+	-	-	-
		Number of cells/foci (1="1"; 2-3="2"; > 3="3")		2	3						2			3
		Affected area (< 25 %="1"; 25-50%="2"; > 50%="3")		1	1						1			1
		Photo ID
		Comments			hiperplasia of glomerulus, some of cells swallen
197		Proportion of sections with pathologies	0.166667	1	1	0	0	0	0	0.5	1	0.333333	0	1	0.166667	0	0
		Mean prevalence	2	2	3	0	0	0	0	1	2	2.5	0	2.83333	2	0	0
		Mean affected area	1	1	1	0	0	0	0	1	1	1	0	1.16667	1	0	0
		Relative severity of the pathology	0.333333	2	3	0	0	0	0	0.5	2	0.833333	0	3.30556	0.333333	0	0
144	5_1	Presence (yes="+"; no ="-"; missing or destroyed on the section = "n.d.")	-	-	+	-	-	-	-	+	+	+	-	-	-	-	-
		Number of cells/foci (1="1"; 2-3="2"; > 3="3")			2					2	3	3
		Affected area (< 25 %="1"; 25-50%="2"; > 50%="3")			1					1	1	1
		Photo ID
		Comments
144	5_2	Presence (yes="+"; no ="-"; missing or destroyed on the section = "n.d.")	-	-	+	-	-	-	-	+	+	+	-	+	-	+	+
		Number of cells/foci (1="1"; 2-3="2"; > 3="3")			1					2	3	3		2		1	1
		Affected area (< 25 %="1"; 25-50%="2"; > 50%="3")			1					1	1	2		1		1	1
		Photo ID								1048		1045		1043
		Comments												hyaline droplets		m.b. an artifact	cell with a pyknotic nucleus in the lumen
144	5_3	Presence (yes="+"; no ="-"; missing or destroyed on the section = "n.d.")	-	-	+	+	-	-	-	+	+	+	-	+	-	-	+
		Number of cells/foci (1="1"; 2-3="2"; > 3="3")			1	1				2	3	3		2			1
		Affected area (< 25 %="1"; 25-50%="2"; > 50%="3")			1	1				1	1	2		1			1
		Photo ID												1046
		Comments												hyaline droplets			cell with a pyknotic nucleus in the lumen
144	5_4	Presence (yes="+"; no ="-"; missing or destroyed on the section = "n.d.")	-	-	+	-	-	-	-	+	+	+	-	+	-	-	-
		Number of cells/foci (1="1"; 2-3="2"; > 3="3")			1					2	3	3		2
		Affected area (< 25 %="1"; 25-50%="2"; > 50%="3")			1					1	1	2		1
		Photo ID
		Comments												hyaline droplets
144	5_5	Presence (yes="+"; no ="-"; missing or destroyed on the section = "n.d.")	-	-	-	-	-	-	-	+	+	+	-	+	-	-	-
		Number of cells/foci (1="1"; 2-3="2"; > 3="3")								2	3	3		2
		Affected area (< 25 %="1"; 25-50%="2"; > 50%="3")								1	1	2		1
		Photo ID								1052
		Comments												hyaline droplets
144	5_6	Presence (yes="+"; no ="-"; missing or destroyed on the section = "n.d.")	-	-	-	-	-	-	-	+	+	+	-	+	-	-	-
		Number of cells/foci (1="1"; 2-3="2"; > 3="3")								1	3	3		2
		Affected area (< 25 %="1"; 25-50%="2"; > 50%="3")								2	1	2		1
		Photo ID
		Comments												hyaline droplets
144		Proportion of sections with pathologies	0	0	0.666667	0.166667	0	0	0	1	1	1	0	0.833333	0	0.166667	0.333333
		Mean prevalence	0	0	1.25	1	0	0	0	1.83333	3	3	0	2	0	1	1
		Mean affected area	0	0	1	1	0	0	0	1.16667	1	1.83333	0	1	0	1	1
		Relative severity of the pathology	0	0	0.833333	0.166667	0	0	0	2.13889	3	5.5	0	1.66667	0	0.166667	0.333333
303	6_1	Presence (yes="+"; no ="-"; missing or destroyed on the section = "n.d.")	-	-	+	+	-	-	+	-	+	-	-	-	-	-	+
		Number of cells/foci (1="1"; 2-3="2"; > 3="3")			1	1			1		3						1
		Affected area (< 25 %="1"; 25-50%="2"; > 50%="3")			1	1			1		1						1
		Photo ID
		Comments															in the injection site
303	6_2	Presence (yes="+"; no ="-"; missing or destroyed on the section = "n.d.")	-	-	+	+	-	-	-	-	+	-	-	-	-	-	+
		Number of cells/foci (1="1"; 2-3="2"; > 3="3")			1	1					3						1
		Affected area (< 25 %="1"; 25-50%="2"; > 50%="3")			1	1					1						1
		Photo ID															1028
		Comments															cells in the lumen
303	6_3	Presence (yes="+"; no ="-"; missing or destroyed on the section = "n.d.")	-	-	-	+	-	-	-	-	+	+	-	-	-	-	+
		Number of cells/foci (1="1"; 2-3="2"; > 3="3")				1					3	3					1
		Affected area (< 25 %="1"; 25-50%="2"; > 50%="3")				1					1	2					1
		Photo ID										1029
		Comments										proximal tubule					protein in the lumen
303	6_4	Presence (yes="+"; no ="-"; missing or destroyed on the section = "n.d.")	-	-	+	+	-	-	-	-	+	+	-	-	-	-	+
		Number of cells/foci (1="1"; 2-3="2"; > 3="3")			1	2					3	2					1
		Affected area (< 25 %="1"; 25-50%="2"; > 50%="3")			1	1					1	1					1
		Photo ID
		Comments															apoptotic cells in the lumen
303	6_5	Presence (yes="+"; no ="-"; missing or destroyed on the section = "n.d.")	-	-	+	+	-	-	+	-	+	+	-	-	-	-	-
		Number of cells/foci (1="1"; 2-3="2"; > 3="3")			2	2			3		3	2
		Affected area (< 25 %="1"; 25-50%="2"; > 50%="3")			1	1			2		1	1
		Photo ID							2141
		Comments
303	6_6	Presence (yes="+"; no ="-"; missing or destroyed on the section = "n.d.")	-	-	+	+	-	-	+	-	+	+	-	-	-	-	+
		Number of cells/foci (1="1"; 2-3="2"; > 3="3")			1	1			3		2	2					1
		Affected area (< 25 %="1"; 25-50%="2"; > 50%="3")			1	1			2		1	1					1
		Photo ID															1026
		Comments															apoptotic cells in the lumen (1026), protein in the lumen (1027)
303		Proportion of sections with pathologies	0	0	0.833333	1	0	0	0.5	0	1	0.666667	0	0	0	0	0.833333
		Mean prevalence	0	0	1.2	1.33333	0	0	2.33333	0	2.83333	2.25	0	0	0	0	1
		Mean affected area	0	0	1	1	0	0	1.66667	0	1	1.25	0	0	0	0	1
		Relative severity of the pathology	0	0	1	1.33333	0	0	1.94444	0	2.83333	1.875	0	0	0	0	0.833333
195	2_1	Presence (yes="+"; no ="-"; missing or destroyed on the section = "n.d.")	+	-	-	+	-	-	-	+	+	-	+	-	+	-	+
		Number of cells/foci (1="1"; 2-3="2"; > 3="3")	1			1				1	3		3		2		1
		Affected area (< 25 %="1"; 25-50%="2"; > 50%="3")	1			1				2	1		1		2		2
		Photo ID								822	823		798, 799		824		825
		Comments											head kidney, anterior portion		head kidney, anterior portion		apoptotic cells in the lumen
195	2_2	Presence (yes="+"; no ="-"; missing or destroyed on the section = "n.d.")	+	-	+	+	n.d.	-	-	+	+	-	+	-	+	-	+
		Number of cells/foci (1="1"; 2-3="2"; > 3="3")	1		1	1				1	3		3		2		1
		Affected area (< 25 %="1"; 25-50%="2"; > 50%="3")	2		1	1				1	1		1		2		2
		Photo ID								828			804, 805		821		831, 832
		Comments											head kidney, anterior portion		head kidney, anterior portion		cell debris
195	2_3	Presence (yes="+"; no ="-"; missing or destroyed on the section = "n.d.")	-	-	-	+	-	-	-	+	+	-	+	-	+	-	+
		Number of cells/foci (1="1"; 2-3="2"; > 3="3")				1				1	3		3		2		1
		Affected area (< 25 %="1"; 25-50%="2"; > 50%="3")				1				1	1		1		2		2
		Photo ID											811, 812				834
		Comments													head kidney, anterior portion		apoptotic cell in the lumen
195	2_4	Presence (yes="+"; no ="-"; missing or destroyed on the section = "n.d.")	-	-	+	+	-	-	-	+	+	-	+	-	+	-	+
		Number of cells/foci (1="1"; 2-3="2"; > 3="3")			1	1				2	3		2		2		1
		Affected area (< 25 %="1"; 25-50%="2"; > 50%="3")			1	1				2	1		1		2		1
		Photo ID								836, 837, 838			814, 815
		Comments											head kidney, anterior portion		head kidney, anterior portion
195	2_5	Presence (yes="+"; no ="-"; missing or destroyed on the section = "n.d.")	-	-	+	+	-	n.d.	-	+	+	-	-	-	n.d.	-	-
		Number of cells/foci (1="1"; 2-3="2"; > 3="3")			1	1				2	3
		Affected area (< 25 %="1"; 25-50%="2"; > 50%="3")			1	1				2	1
		Photo ID								839
		Comments
195	2_6	Presence (yes="+"; no ="-"; missing or destroyed on the section = "n.d.")	n.d.	n.d.	-	n.d.	+	n.d.	-	+	+	-	+	-	+	-	-
		Number of cells/foci (1="1"; 2-3="2"; > 3="3")					1			2	3		2		2
		Affected area (< 25 %="1"; 25-50%="2"; > 50%="3")					1			2	1		1		2
		Photo ID											818
		Comments											head kidney, anterior portion		head kidney, anterior portion
195		Proportion of sections with pathologies	0.4	0	0.5	1	0.2	0	0	1	1	0	0.833333	0	1	0	0.666667
		Mean prevalence	1	0	1	1	1	0	0	1.5	3	0	2.6	0	2	0	1
		Mean affected area	1.5	0	1	1	1	0	0	1.66667	1	0	1	0	2	0	1.75
		Relative severity of the pathology	0.6	0	0.5	1	0.2	0	0	2.5	3	0	2.16667	0	4	0	1.16667

## Sheet: Gill lamelae
Supplementary Table 1c. Grades of prevalence and affected area of morphological parameters of zebrafish gill lamelae supported by representative photos*
*representative photos are available in the repository https://doi.org/10.6084/m9.figshare.13729069
sample №	section №	Parameters and scoring	Extracellular material around the gills	Hyperplasia of the 2nd lamellar epithelium	2nd lamellae fusion	2nd lamella subepithelial edema, lifting	Aneurysm, vascular congestion, telangiectasis, angiectasis in the 2nd lamellae	2nd lamellar hyperemia	2nd lamellar respiratory epithelium desquamation, rupture in the respiratory wall	2nd lamellar necrosis, apoptotic necrosis	Macrophages in gills	Other
206	h_6_1	Presence (yes="+"; no ="-"; missing or destroyed on the section = "n.d.")	-	-	+	-	-	-	-	-	-
		Number of cells/foci (1="1"; 2-3="2"; > 3="3")			1
		Affected area (< 25 %="1"; 25-50%="2"; > 50%="3")			1
		Photo ID
		Comments
206	h_6_2	Presence (yes="+"; no ="-"; missing or destroyed on the section = "n.d.")	-	-	-	-	-	-	+	-	-
		Number of cells/foci (1="1"; 2-3="2"; > 3="3")							2
		Affected area (< 25 %="1"; 25-50%="2"; > 50%="3")							1
		Photo ID
		Comments
206	h_6_3	Presence (yes="+"; no ="-"; missing or destroyed on the section = "n.d.")	-	-	+	-	-	-	+	-	-
		Number of cells/foci (1="1"; 2-3="2"; > 3="3")			1				1
		Affected area (< 25 %="1"; 25-50%="2"; > 50%="3")			1				1
		Photo ID
		Comments
206	h_6_4	Presence (yes="+"; no ="-"; missing or destroyed on the section = "n.d.")	-	-	+	-	-	-	+	-	-
		Number of cells/foci (1="1"; 2-3="2"; > 3="3")			1				1
		Affected area (< 25 %="1"; 25-50%="2"; > 50%="3")			1				1
		Photo ID
		Comments
206	h_6_5	Presence (yes="+"; no ="-"; missing or destroyed on the section = "n.d.")	-	-	-	-	-	-	+	-	-
		Number of cells/foci (1="1"; 2-3="2"; > 3="3")							2
		Affected area (< 25 %="1"; 25-50%="2"; > 50%="3")							1
		Photo ID
		Comments
206	h_6_6	Presence (yes="+"; no ="-"; missing or destroyed on the section = "n.d.")	-	-	-	-	-	-	-	-	-
		Number of cells/foci (1="1"; 2-3="2"; > 3="3")
		Affected area (< 25 %="1"; 25-50%="2"; > 50%="3")
		Photo ID
		Comments
206		Proportion of sections with pathologies	0	0	0.5	0	0	0	0.666667	0	0
		Mean prevalence	0	0	1	0	0	0	1.5	0	0
		Mean affected area	0	0	1	0	0	0	1	0	0
		Relative severity of the pathology	0	0	0.5	0	0	0	1	0	0
202	h_3_1	Presence (yes="+"; no ="-"; missing or destroyed on the section = "n.d.")	-	+	-	-	-	-	-	-	-
		Number of cells/foci (1="1"; 2-3="2"; > 3="3")		1
		Affected area (< 25 %="1"; 25-50%="2"; > 50%="3")		1
		Photo ID
		Comments
202	h_3_2	Presence (yes="+"; no ="-"; missing or destroyed on the section = "n.d.")	-	-	-	-	-	-	-	-	-
		Number of cells/foci (1="1"; 2-3="2"; > 3="3")
		Affected area (< 25 %="1"; 25-50%="2"; > 50%="3")
		Photo ID
		Comments
202	h_3_3	Presence (yes="+"; no ="-"; missing or destroyed on the section = "n.d.")	-	-	-	-	-	-	+	-	-
		Number of cells/foci (1="1"; 2-3="2"; > 3="3")							1
		Affected area (< 25 %="1"; 25-50%="2"; > 50%="3")							1
		Photo ID
		Comments
202	h_3_4	Presence (yes="+"; no ="-"; missing or destroyed on the section = "n.d.")	-	-	-	-	-	-	+	-	-
		Number of cells/foci (1="1"; 2-3="2"; > 3="3")							2
		Affected area (< 25 %="1"; 25-50%="2"; > 50%="3")							1
		Photo ID
		Comments
202	h_3_5	Presence (yes="+"; no ="-"; missing or destroyed on the section = "n.d.")	-	-	-	-	-	-	+	-	-
		Number of cells/foci (1="1"; 2-3="2"; > 3="3")							1
		Affected area (< 25 %="1"; 25-50%="2"; > 50%="3")							1
		Photo ID
		Comments
202	h_3_6	Presence (yes="+"; no ="-"; missing or destroyed on the section = "n.d.")	-	-	-	-	-	-	-	-	-
		Number of cells/foci (1="1"; 2-3="2"; > 3="3")
		Affected area (< 25 %="1"; 25-50%="2"; > 50%="3")
		Photo ID
		Comments
202	h_3_7	Presence (yes="+"; no ="-"; missing or destroyed on the section = "n.d.")	-	-	-	-	-	-	-	-	+
		Number of cells/foci (1="1"; 2-3="2"; > 3="3")									1
		Affected area (< 25 %="1"; 25-50%="2"; > 50%="3")									1
		Photo ID
		Comments
202	h_3_8	Presence (yes="+"; no ="-"; missing or destroyed on the section = "n.d.")	-	-	-	-	-	-	-	-	-
		Number of cells/foci (1="1"; 2-3="2"; > 3="3")
		Affected area (< 25 %="1"; 25-50%="2"; > 50%="3")
		Photo ID
		Comments
		Proportion of sections with pathologies	0	0.125	0	0	0	0	0.375	0	0.125
		Mean prevalence	0	1	0	0	0	0	1.33333	0	1
		Mean affected area	0	1	0	0	0	0	1	0	1
		Relative severity of the pathology	0	0.125	0	0	0	0	0.5	0	0.125
205	h_3_1	Presence (yes="+"; no ="-"; missing or destroyed on the section = "n.d.")	-	-	-	-	-	-	-	-	-
		Number of cells/foci (1="1"; 2-3="2"; > 3="3")
		Affected area (< 25 %="1"; 25-50%="2"; > 50%="3")
		Photo ID
		Comments
205	h_3_2	Presence (yes="+"; no ="-"; missing or destroyed on the section = "n.d.")	-	-	-	-	-	-	-	-	-
		Number of cells/foci (1="1"; 2-3="2"; > 3="3")
		Affected area (< 25 %="1"; 25-50%="2"; > 50%="3")
		Photo ID
		Comments
205	h_3_3	Presence (yes="+"; no ="-"; missing or destroyed on the section = "n.d.")	-	-	-	-	-	-	-	-	-
		Number of cells/foci (1="1"; 2-3="2"; > 3="3")
		Affected area (< 25 %="1"; 25-50%="2"; > 50%="3")
		Photo ID
		Comments
205	h_3_4	Presence (yes="+"; no ="-"; missing or destroyed on the section = "n.d.")	-	-	-	-	-	-	-	-	-
		Number of cells/foci (1="1"; 2-3="2"; > 3="3")
		Affected area (< 25 %="1"; 25-50%="2"; > 50%="3")
		Photo ID
		Comments
205	h_3_5	Presence (yes="+"; no ="-"; missing or destroyed on the section = "n.d.")	-	-	-	-	-	-	-	-	-
		Number of cells/foci (1="1"; 2-3="2"; > 3="3")
		Affected area (< 25 %="1"; 25-50%="2"; > 50%="3")
		Photo ID
		Comments
205	h_3_6	Presence (yes="+"; no ="-"; missing or destroyed on the section = "n.d.")	-	-	-	-	-	-	-	-	-
		Number of cells/foci (1="1"; 2-3="2"; > 3="3")
		Affected area (< 25 %="1"; 25-50%="2"; > 50%="3")
		Photo ID
		Comments
205		Proportion of sections with pathologies	0	0	0	0	0	0	0	0	0
		Mean prevalence	0	0	0	0	0	0	0	0	0
		Mean affected area	0	0	0	0	0	0	0	0	0
		Relative severity of the pathology	0	0	0	0	0	0	0	0	0
153	4_1	Presence (yes="+"; no ="-"; missing or destroyed on the section = "n.d.")	-	+	-	-	-	-	-	-	-
		Number of cells/foci (1="1"; 2-3="2"; > 3="3")		3
		Affected area (< 25 %="1"; 25-50%="2"; > 50%="3")		2
		Photo ID		1384, 1385
		Comments
153	4_2	Presence (yes="+"; no ="-"; missing or destroyed on the section = "n.d.")	-	+	-	-	-	-	-	-	-
		Number of cells/foci (1="1"; 2-3="2"; > 3="3")		3
		Affected area (< 25 %="1"; 25-50%="2"; > 50%="3")		2
		Photo ID
		Comments
153	4_3	Presence (yes="+"; no ="-"; missing or destroyed on the section = "n.d.")	-	+	+	+	-	-	-	-	-
		Number of cells/foci (1="1"; 2-3="2"; > 3="3")		3	3	3
		Affected area (< 25 %="1"; 25-50%="2"; > 50%="3")		1	2	2
		Photo ID		1388, 1389	1388	1388
		Comments
153	4_4	Presence (yes="+"; no ="-"; missing or destroyed on the section = "n.d.")	-	+	+	+	-	-	-	-	-
		Number of cells/foci (1="1"; 2-3="2"; > 3="3")		3	3	3
		Affected area (< 25 %="1"; 25-50%="2"; > 50%="3")		2	2	2
		Photo ID		1387, 1391	1387, 1391
		Comments
153	4_5	Presence (yes="+"; no ="-"; missing or destroyed on the section = "n.d.")	-	+	+	+	-	-	-	-	-
		Number of cells/foci (1="1"; 2-3="2"; > 3="3")		2	2	2
		Affected area (< 25 %="1"; 25-50%="2"; > 50%="3")		2	1	1
		Photo ID		1392, 1393	1
		Comments		Swollen epithelial cells with a pale cytoplasm and a basophilic nucleus, less commonly cells with an eosinophilic cytoplasm (chloride cells)
153	4_6	Presence (yes="+"; no ="-"; missing or destroyed on the section = "n.d.")	-	+	+	-	-	-	-	-	-
		Number of cells/foci (1="1"; 2-3="2"; > 3="3")		2	2
		Affected area (< 25 %="1"; 25-50%="2"; > 50%="3")		2	1
		Photo ID		1394, 1395	1394
		Comments		Swollen epithelial cells with a pale cytoplasm and a basophilic nucleus, less commonly cells with an eosinophilic cytoplasm (chloride cells)
153		Proportion of sections with pathologies	0	1	0.666667	0.5	0	0	0	0	0
		Mean prevalence	0	2.66667	2.5	2.66667	0	0	0	0	0
		Mean affected area	0	1.83333	1.5	1.66667	0	0	0	0	0
		Relative severity of the pathology	0	4.88889	2.5	2.22222	0	0	0	0	0
152	4_1	Presence (yes="+"; no ="-"; missing or destroyed on the section = "n.d.")	-	-	-	-	-	-	+	-	-
		Number of cells/foci (1="1"; 2-3="2"; > 3="3")							2
		Affected area (< 25 %="1"; 25-50%="2"; > 50%="3")							1
		Photo ID
		Comments
152	4_2	Presence (yes="+"; no ="-"; missing or destroyed on the section = "n.d.")	-	-	+	-	-	-	+	-	-
		Number of cells/foci (1="1"; 2-3="2"; > 3="3")			1				2
		Affected area (< 25 %="1"; 25-50%="2"; > 50%="3")			1				1
		Photo ID
		Comments
152	4_3	Presence (yes="+"; no ="-"; missing or destroyed on the section = "n.d.")	+	+	+	-	-	-	+	-	-
		Number of cells/foci (1="1"; 2-3="2"; > 3="3")	3	1	1				2
		Affected area (< 25 %="1"; 25-50%="2"; > 50%="3")	1	1	1				1
		Photo ID		1351
		Comments
152	4_4	Presence (yes="+"; no ="-"; missing or destroyed on the section = "n.d.")	-	+	+	-	-	-	-	-	-
		Number of cells/foci (1="1"; 2-3="2"; > 3="3")		2	2
		Affected area (< 25 %="1"; 25-50%="2"; > 50%="3")		2	1
		Photo ID		1355	1353
		Comments
152	4_5	Presence (yes="+"; no ="-"; missing or destroyed on the section = "n.d.")	n.d.	n.d.	n.d.	n.d.	n.d.	n.d.	n.d.	n.d.	n.d.
		Number of cells/foci (1="1"; 2-3="2"; > 3="3")
		Affected area (< 25 %="1"; 25-50%="2"; > 50%="3")
		Photo ID
		Comments
152	4_6	Presence (yes="+"; no ="-"; missing or destroyed on the section = "n.d.")	n.d.	n.d.	n.d.	n.d.	n.d.	n.d.	n.d.	n.d.	n.d.
		Number of cells/foci (1="1"; 2-3="2"; > 3="3")
		Affected area (< 25 %="1"; 25-50%="2"; > 50%="3")
		Photo ID
		Comments
152		Proportion of sections with pathologies	0.25	0.5	0.75	0	0	0	0.75	0	0
		Mean prevalence	3	1.5	1.33333	0	0	0	2	0	0
		Mean affected area	1	1.5	1	0	0	0	1	0	0
		Relative severity of the pathology	0.75	1.125	1	0	0	0	1.5	0	0
151	8_1	Presence (yes="+"; no ="-"; missing or destroyed on the section = "n.d.")	-	+	+	-	-	-	+	-	-
		Number of cells/foci (1="1"; 2-3="2"; > 3="3")		1	3				3
		Affected area (< 25 %="1"; 25-50%="2"; > 50%="3")		1	2				2
		Photo ID
		Comments
151	8_2	Presence (yes="+"; no ="-"; missing or destroyed on the section = "n.d.")	-	-	+	-	-	-	+	-	-
		Number of cells/foci (1="1"; 2-3="2"; > 3="3")			2				3
		Affected area (< 25 %="1"; 25-50%="2"; > 50%="3")			2				2
		Photo ID
		Comments
151	8_3	Presence (yes="+"; no ="-"; missing or destroyed on the section = "n.d.")	-	-	+	-	-	-	+	-	-
		Number of cells/foci (1="1"; 2-3="2"; > 3="3")			2				3
		Affected area (< 25 %="1"; 25-50%="2"; > 50%="3")			2				2
		Photo ID
		Comments
151	8_4	Presence (yes="+"; no ="-"; missing or destroyed on the section = "n.d.")	-	-	+	-	-	-	+	-	-
		Number of cells/foci (1="1"; 2-3="2"; > 3="3")			2				3
		Affected area (< 25 %="1"; 25-50%="2"; > 50%="3")			2				2
		Photo ID			1319
		Comments
151	8_5	Presence (yes="+"; no ="-"; missing or destroyed on the section = "n.d.")	-	-	+	+	-	-	+	-	-
		Number of cells/foci (1="1"; 2-3="2"; > 3="3")			2	2			3
		Affected area (< 25 %="1"; 25-50%="2"; > 50%="3")			2	2			2
		Photo ID
		Comments
151	8_6	Presence (yes="+"; no ="-"; missing or destroyed on the section = "n.d.")	-	-	+	+	-	-	+	-	-
		Number of cells/foci (1="1"; 2-3="2"; > 3="3")			2	2			3
		Affected area (< 25 %="1"; 25-50%="2"; > 50%="3")			2	2			2
		Photo ID
		Comments
151		Proportion of sections with pathologies	0	0.166667	1	0.333333	0	0	1	0	0
		Mean prevalence	0	1	2.16667	2	0	0	3	0	0
		Mean affected area	0	1	2	2	0	0	2	0	0
		Relative severity of the pathology	0	0.166667	4.33333	1.33333	0	0	6	0	0
220	8_1	Presence (yes="+"; no ="-"; missing or destroyed on the section = "n.d.")	-	-	-	-	-	-	+	-	-
		Number of cells/foci (1="1"; 2-3="2"; > 3="3")							2
		Affected area (< 25 %="1"; 25-50%="2"; > 50%="3")							1
		Photo ID
		Comments
220	8_2	Presence (yes="+"; no ="-"; missing or destroyed on the section = "n.d.")	-	-	+	+	-	-	+	+	-
		Number of cells/foci (1="1"; 2-3="2"; > 3="3")			2	1			2	1
		Affected area (< 25 %="1"; 25-50%="2"; > 50%="3")			1	1			1	1
		Photo ID
		Comments
220	8_3	Presence (yes="+"; no ="-"; missing or destroyed on the section = "n.d.")	-	+	+	-	-	-	-	-	-
		Number of cells/foci (1="1"; 2-3="2"; > 3="3")		2	2
		Affected area (< 25 %="1"; 25-50%="2"; > 50%="3")		1	1
		Photo ID
		Comments
220	8_4	Presence (yes="+"; no ="-"; missing or destroyed on the section = "n.d.")	-	-	-	-	-	-	-	-	-
		Number of cells/foci (1="1"; 2-3="2"; > 3="3")
		Affected area (< 25 %="1"; 25-50%="2"; > 50%="3")
		Photo ID
		Comments
220	8_5	Presence (yes="+"; no ="-"; missing or destroyed on the section = "n.d.")	-	-	-	-	-	-	-	+	-
		Number of cells/foci (1="1"; 2-3="2"; > 3="3")								1
		Affected area (< 25 %="1"; 25-50%="2"; > 50%="3")								1
		Photo ID								701
		Comments
220	8_6	Presence (yes="+"; no ="-"; missing or destroyed on the section = "n.d.")	-	-	-	+	-	-	+	-	+
		Number of cells/foci (1="1"; 2-3="2"; > 3="3")				1			2		1
		Affected area (< 25 %="1"; 25-50%="2"; > 50%="3")				1			1		2
		Photo ID
		Comments
220	6_1	Presence (yes="+"; no ="-"; missing or destroyed on the section = "n.d.")	-	-	-	+	-	-	-	-	-
		Number of cells/foci (1="1"; 2-3="2"; > 3="3")				3
		Affected area (< 25 %="1"; 25-50%="2"; > 50%="3")				1
		Photo ID
		Comments
220	6_2	Presence (yes="+"; no ="-"; missing or destroyed on the section = "n.d.")	-	-	-	+	-	-	-	-	-
		Number of cells/foci (1="1"; 2-3="2"; > 3="3")				3
		Affected area (< 25 %="1"; 25-50%="2"; > 50%="3")				1
		Photo ID				1293
		Comments
220	6_3	Presence (yes="+"; no ="-"; missing or destroyed on the section = "n.d.")	-	-	-	+	-	-	-	-	-
		Number of cells/foci (1="1"; 2-3="2"; > 3="3")				3
		Affected area (< 25 %="1"; 25-50%="2"; > 50%="3")				1
		Photo ID
		Comments
220	6_4	Presence (yes="+"; no ="-"; missing or destroyed on the section = "n.d.")	-	-	-	+	-	-	+	-	-
		Number of cells/foci (1="1"; 2-3="2"; > 3="3")				2			1
		Affected area (< 25 %="1"; 25-50%="2"; > 50%="3")				1			1
		Photo ID				1295
		Comments
220	6_5	Presence (yes="+"; no ="-"; missing or destroyed on the section = "n.d.")	-	-	-	-	-	-	+	-	-
		Number of cells/foci (1="1"; 2-3="2"; > 3="3")							2
		Affected area (< 25 %="1"; 25-50%="2"; > 50%="3")							1
		Photo ID
		Comments
220	6_6	Presence (yes="+"; no ="-"; missing or destroyed on the section = "n.d.")	-	-	-	-	-	-	-	-	-
		Number of cells/foci (1="1"; 2-3="2"; > 3="3")
		Affected area (< 25 %="1"; 25-50%="2"; > 50%="3")
		Photo ID
		Comments
220		Proportion of sections with pathologies	0	0.0833333	0.166667	0.5	0	0	0.416667	0.166667	0.0833333
		Mean prevalence	0	2	2	2.16667	0	0	1.8	1	1
		Mean affected area	0	1	1	1	0	0	1	1	2
		Relative severity of the pathology	0	0.166667	0.333333	1.08333	0	0	0.75	0.166667	0.166667
219	10_1	Presence (yes="+"; no ="-"; missing or destroyed on the section = "n.d.")	-	-	-	-	-	-	+	-	-
		Number of cells/foci (1="1"; 2-3="2"; > 3="3")							2
		Affected area (< 25 %="1"; 25-50%="2"; > 50%="3")							1
		Photo ID
		Comments							at the base of the filament
219	10_2	Presence (yes="+"; no ="-"; missing or destroyed on the section = "n.d.")	-	-	-	-	-	-	+	-	-
		Number of cells/foci (1="1"; 2-3="2"; > 3="3")							2
		Affected area (< 25 %="1"; 25-50%="2"; > 50%="3")							1
		Photo ID
		Comments							at the base of the filament
219	10_3	Presence (yes="+"; no ="-"; missing or destroyed on the section = "n.d.")	-	-	-	-	-	-	+	-	-
		Number of cells/foci (1="1"; 2-3="2"; > 3="3")							2
		Affected area (< 25 %="1"; 25-50%="2"; > 50%="3")							1
		Photo ID
		Comments							at the base of the filament
219	10_4	Presence (yes="+"; no ="-"; missing or destroyed on the section = "n.d.")	-	-	-	-	-	-	+	-	-	+
		Number of cells/foci (1="1"; 2-3="2"; > 3="3")							2			1
		Affected area (< 25 %="1"; 25-50%="2"; > 50%="3")							1			1
		Photo ID										1282
		Comments							at the base of the filament			eosinophilic granular cell (mast cell) under the epithelium at the base of the filament
219	10_5	Presence (yes="+"; no ="-"; missing or destroyed on the section = "n.d.")	+	-	-	-	-	-	+	-	-
		Number of cells/foci (1="1"; 2-3="2"; > 3="3")	2						2
		Affected area (< 25 %="1"; 25-50%="2"; > 50%="3")	1						1
		Photo ID
		Comments							at the base of the filament
219	10_6	Presence (yes="+"; no ="-"; missing or destroyed on the section = "n.d.")	-	-	-	-	-	-	-	-	-
		Number of cells/foci (1="1"; 2-3="2"; > 3="3")
		Affected area (< 25 %="1"; 25-50%="2"; > 50%="3")
		Photo ID
		Comments
219		Proportion of sections with pathologies	0.166667	0	0	0	0	0	0.833333	0	0
		Mean prevalence	2	0	0	0	0	0	2	0	0
		Mean affected area	1	0	0	0	0	0	1	0	0
		Relative severity of the pathology	0.333333	0	0	0	0	0	1.66667	0	0
218	8_1	Presence (yes="+"; no ="-"; missing or destroyed on the section = "n.d.")	+	+	-	-	-	-	+	-	-	+
		Number of cells/foci (1="1"; 2-3="2"; > 3="3")	2	2					2			1
		Affected area (< 25 %="1"; 25-50%="2"; > 50%="3")	1	1					1			1
		Photo ID										1272
		Comments										eosinophilic granular cell (mast cell) under the epithelium at the base of the filament
218	8_2	Presence (yes="+"; no ="-"; missing or destroyed on the section = "n.d.")	+	+	-	+	-	-	-	-	-
		Number of cells/foci (1="1"; 2-3="2"; > 3="3")	3	2		1
		Affected area (< 25 %="1"; 25-50%="2"; > 50%="3")	1	1		1
		Photo ID
		Comments
218	8_3	Presence (yes="+"; no ="-"; missing or destroyed on the section = "n.d.")	+	-	-	+	-	-	+	-	-
		Number of cells/foci (1="1"; 2-3="2"; > 3="3")	2			3			2
		Affected area (< 25 %="1"; 25-50%="2"; > 50%="3")	1			2			1
		Photo ID				1273
		Comments
218	8_4	Presence (yes="+"; no ="-"; missing or destroyed on the section = "n.d.")	+	-	-	-	-	-	+	-	-
		Number of cells/foci (1="1"; 2-3="2"; > 3="3")	2						2
		Affected area (< 25 %="1"; 25-50%="2"; > 50%="3")	1						1
		Photo ID
		Comments
218	8_5	Presence (yes="+"; no ="-"; missing or destroyed on the section = "n.d.")	+	-	-	-	-	-	-	-	-
		Number of cells/foci (1="1"; 2-3="2"; > 3="3")	2
		Affected area (< 25 %="1"; 25-50%="2"; > 50%="3")	1
		Photo ID
		Comments
218	8_6	Presence (yes="+"; no ="-"; missing or destroyed on the section = "n.d.")	+	-	-	-	-	-	+	-	-
		Number of cells/foci (1="1"; 2-3="2"; > 3="3")	2						2
		Affected area (< 25 %="1"; 25-50%="2"; > 50%="3")	1						1
		Photo ID
		Comments
218		Proportion of sections with pathologies	1	0.333333	0	0.333333	0	0	0.666667	0	0
		Mean prevalence	2.16667	2	0	2	0	0	2	0	0
		Mean affected area	1	1	0	1.5	0	0	1	0	0
		Relative severity of the pathology	2.16667	0.666667	0	1	0	0	1.33333	0	0
163	3_1	Presence (yes="+"; no ="-"; missing or destroyed on the section = "n.d.")	-	-	+	-	-	+	-	-	-
		Number of cells/foci (1="1"; 2-3="2"; > 3="3")			1			1
		Affected area (< 25 %="1"; 25-50%="2"; > 50%="3")			1			3
		Photo ID
		Comments
163	3_2	Presence (yes="+"; no ="-"; missing or destroyed on the section = "n.d.")	-	-	+	-	-	+	-	-	-
		Number of cells/foci (1="1"; 2-3="2"; > 3="3")			1			1
		Affected area (< 25 %="1"; 25-50%="2"; > 50%="3")			1			3
		Photo ID
		Comments
163	3_3	Presence (yes="+"; no ="-"; missing or destroyed on the section = "n.d.")	-	-	-	-	-	+	-	-	-
		Number of cells/foci (1="1"; 2-3="2"; > 3="3")						1
		Affected area (< 25 %="1"; 25-50%="2"; > 50%="3")						3
		Photo ID
		Comments
163	3_4	Presence (yes="+"; no ="-"; missing or destroyed on the section = "n.d.")	-	-	-	-	-	+	-	-	-
		Number of cells/foci (1="1"; 2-3="2"; > 3="3")						1
		Affected area (< 25 %="1"; 25-50%="2"; > 50%="3")						3
		Photo ID
		Comments
163	3_5	Presence (yes="+"; no ="-"; missing or destroyed on the section = "n.d.")	-	-	-	-	-	+	-	-	-
		Number of cells/foci (1="1"; 2-3="2"; > 3="3")						1
		Affected area (< 25 %="1"; 25-50%="2"; > 50%="3")						3
		Photo ID
		Comments
163	3_6	Presence (yes="+"; no ="-"; missing or destroyed on the section = "n.d.")	+	-	+	-	-	+	-	-	-
		Number of cells/foci (1="1"; 2-3="2"; > 3="3")	1		1			1
		Affected area (< 25 %="1"; 25-50%="2"; > 50%="3")	1		1			3
		Photo ID
		Comments
163		Proportion of sections with pathologies	0.166667	0	0.5	0	0	1	0	0	0
		Mean prevalence	1	0	1	0	0	1	0	0	0
		Mean affected area	1	0	1	0	0	3	0	0	0
		Relative severity of the pathology	0.166667	0	0.5	0	0	3	0	0	0
162	8_1	Presence (yes="+"; no ="-"; missing or destroyed on the section = "n.d.")	-	-	-	-	-	-	-	-	-
		Number of cells/foci (1="1"; 2-3="2"; > 3="3")
		Affected area (< 25 %="1"; 25-50%="2"; > 50%="3")
		Photo ID
		Comments
162	8_2	Presence (yes="+"; no ="-"; missing or destroyed on the section = "n.d.")	-	-	-	-	-	-	-	-	-
		Number of cells/foci (1="1"; 2-3="2"; > 3="3")
		Affected area (< 25 %="1"; 25-50%="2"; > 50%="3")
		Photo ID
		Comments
162	8_3	Presence (yes="+"; no ="-"; missing or destroyed on the section = "n.d.")	-	-	-	-	-	-	-	-	-
		Number of cells/foci (1="1"; 2-3="2"; > 3="3")
		Affected area (< 25 %="1"; 25-50%="2"; > 50%="3")
		Photo ID
		Comments
162	8_4	Presence (yes="+"; no ="-"; missing or destroyed on the section = "n.d.")	-	-	-	-	-	-	-	-	-
		Number of cells/foci (1="1"; 2-3="2"; > 3="3")
		Affected area (< 25 %="1"; 25-50%="2"; > 50%="3")
		Photo ID
		Comments
162	8_5	Presence (yes="+"; no ="-"; missing or destroyed on the section = "n.d.")	-	-	-	-	-	-	-	-	-
		Number of cells/foci (1="1"; 2-3="2"; > 3="3")
		Affected area (< 25 %="1"; 25-50%="2"; > 50%="3")
		Photo ID
		Comments
162	8_6	Presence (yes="+"; no ="-"; missing or destroyed on the section = "n.d.")	-	-	-	-	-	-	-	-	-
		Number of cells/foci (1="1"; 2-3="2"; > 3="3")
		Affected area (< 25 %="1"; 25-50%="2"; > 50%="3")
		Photo ID
		Comments
162		Proportion of sections with pathologies	0	0	0	0	0	0	0	0	0
		Mean prevalence	0	0	0	0	0	0	0	0	0
		Mean affected area	0	0	0	0	0	0	0	0	0
		Relative severity of the pathology	0	0	0	0	0	0	0	0	0
138	4_1	Presence (yes="+"; no ="-"; missing or destroyed on the section = "n.d.")	-	-	-	-	-	-	-	-	-
		Number of cells/foci (1="1"; 2-3="2"; > 3="3")
		Affected area (< 25 %="1"; 25-50%="2"; > 50%="3")
		Photo ID
		Comments
138	4_2	Presence (yes="+"; no ="-"; missing or destroyed on the section = "n.d.")	-	-	-	-	-	-	-	-	-
		Number of cells/foci (1="1"; 2-3="2"; > 3="3")
		Affected area (< 25 %="1"; 25-50%="2"; > 50%="3")
		Photo ID
		Comments
138	4_3	Presence (yes="+"; no ="-"; missing or destroyed on the section = "n.d.")	-	-	-	-	-	-	-	-	-
		Number of cells/foci (1="1"; 2-3="2"; > 3="3")
		Affected area (< 25 %="1"; 25-50%="2"; > 50%="3")
		Photo ID
		Comments
138	4_4	Presence (yes="+"; no ="-"; missing or destroyed on the section = "n.d.")	-	-	-	-	-	-	-	-	-
		Number of cells/foci (1="1"; 2-3="2"; > 3="3")
		Affected area (< 25 %="1"; 25-50%="2"; > 50%="3")
		Photo ID
		Comments
138	4_5	Presence (yes="+"; no ="-"; missing or destroyed on the section = "n.d.")	-	-	-	-	-	-	-	-	-
		Number of cells/foci (1="1"; 2-3="2"; > 3="3")
		Affected area (< 25 %="1"; 25-50%="2"; > 50%="3")
		Photo ID
		Comments
138	4_6	Presence (yes="+"; no ="-"; missing or destroyed on the section = "n.d.")	-	-	-	-	-	-	-	-	-
		Number of cells/foci (1="1"; 2-3="2"; > 3="3")
		Affected area (< 25 %="1"; 25-50%="2"; > 50%="3")
		Photo ID
		Comments
138		Proportion of sections with pathologies	0	0	0	0	0	0	0	0	0
		Mean prevalence	0	0	0	0	0	0	0	0	0
		Mean affected area	0	0	0	0	0	0	0	0	0
		Relative severity of the pathology	0	0	0	0	0	0	0	0	0
135	7_1	Presence (yes="+"; no ="-"; missing or destroyed on the section = "n.d.")	+	+	+	-	-	-	-	-	+
		Number of cells/foci (1="1"; 2-3="2"; > 3="3")	1	2	2						3
		Affected area (< 25 %="1"; 25-50%="2"; > 50%="3")	1	1	1						1
		Photo ID		1121
		Comments									hemosiderin-laden
135	7_2	Presence (yes="+"; no ="-"; missing or destroyed on the section = "n.d.")	-	+	+	-	-	-	-	-	+
		Number of cells/foci (1="1"; 2-3="2"; > 3="3")		1	1						3
		Affected area (< 25 %="1"; 25-50%="2"; > 50%="3")		1	1						1
		Photo ID		1122
		Comments									hemosiderin-laden
135	7_3	Presence (yes="+"; no ="-"; missing or destroyed on the section = "n.d.")	+	+	-	-	-	-	-	-	+
		Number of cells/foci (1="1"; 2-3="2"; > 3="3")	1	2							3
		Affected area (< 25 %="1"; 25-50%="2"; > 50%="3")	1	1							1
		Photo ID		1124
		Comments									черные кдетки, типа меланомакрофаги?
135	7_4	Presence (yes="+"; no ="-"; missing or destroyed on the section = "n.d.")	+	-	-	-	-	-	-	-	+
		Number of cells/foci (1="1"; 2-3="2"; > 3="3")	1								3
		Affected area (< 25 %="1"; 25-50%="2"; > 50%="3")	1								1
		Photo ID
		Comments									hemosiderin-laden
135	7_5	Presence (yes="+"; no ="-"; missing or destroyed on the section = "n.d.")	+	-	-	-	-	-	+	-	-
		Number of cells/foci (1="1"; 2-3="2"; > 3="3")	1						1
		Affected area (< 25 %="1"; 25-50%="2"; > 50%="3")	1						1
		Photo ID
		Comments
135	7_6	Presence (yes="+"; no ="-"; missing or destroyed on the section = "n.d.")	+	+	-	-	-	-	+	-	-
		Number of cells/foci (1="1"; 2-3="2"; > 3="3")	1	1					1
		Affected area (< 25 %="1"; 25-50%="2"; > 50%="3")	1	1					1
		Photo ID
		Comments
135		Proportion of sections with pathologies	0.833333	0.666667	0.333333	0	0	0	0.333333	0	0.666667
		Mean prevalence	1	1.5	1.5	0	0	0	1	0	3
		Mean affected area	1	1	1	0	0	0	1	0	1
		Relative severity of the pathology	0.833333	1	0.5	0	0	0	0.333333	0	2
196	6_1	Presence (yes="+"; no ="-"; missing or destroyed on the section = "n.d.")	+	-	-	-	-	-	-	-	-
		Number of cells/foci (1="1"; 2-3="2"; > 3="3")	3
		Affected area (< 25 %="1"; 25-50%="2"; > 50%="3")	1
		Photo ID
		Comments
196	6_2	Presence (yes="+"; no ="-"; missing or destroyed on the section = "n.d.")	+	-	-	-	-	-	-	-	-
		Number of cells/foci (1="1"; 2-3="2"; > 3="3")	3
		Affected area (< 25 %="1"; 25-50%="2"; > 50%="3")	2
		Photo ID
		Comments
196	6_3	Presence (yes="+"; no ="-"; missing or destroyed on the section = "n.d.")	+	+	-	+	-	-	-	-	-
		Number of cells/foci (1="1"; 2-3="2"; > 3="3")	3	2		2
		Affected area (< 25 %="1"; 25-50%="2"; > 50%="3")	1	1		1
		Photo ID	1094	1093, 1094		1091
		Comments
196	6_4	Presence (yes="+"; no ="-"; missing or destroyed on the section = "n.d.")	+	-	-	-	-	-	-	-	-
		Number of cells/foci (1="1"; 2-3="2"; > 3="3")	3
		Affected area (< 25 %="1"; 25-50%="2"; > 50%="3")	1
		Photo ID
		Comments
196	6_5	Presence (yes="+"; no ="-"; missing or destroyed on the section = "n.d.")	+	+	-	+	-	-	-	-	-
		Number of cells/foci (1="1"; 2-3="2"; > 3="3")	3	1		1
		Affected area (< 25 %="1"; 25-50%="2"; > 50%="3")	2	2		1
		Photo ID	1095	1095, 1096		1096
		Comments
196	6_6	Presence (yes="+"; no ="-"; missing or destroyed on the section = "n.d.")	+	-	-	+	-	-	-	-	-
		Number of cells/foci (1="1"; 2-3="2"; > 3="3")	3			1
		Affected area (< 25 %="1"; 25-50%="2"; > 50%="3")	2			1
		Photo ID
		Comments
196		Proportion of sections with pathologies	1	0.333333	0	0.5	0	0	0	0	0
		Mean prevalence	3	1.5	0	1.33333	0	0	0	0	0
		Mean affected area	1.5	1.5	0	1	0	0	0	0	0
		Relative severity of the pathology	4.5	0.75	0	0.666667	0	0	0	0	0
197	8_1	Presence (yes="+"; no ="-"; missing or destroyed on the section = "n.d.")	+	+	-	-	-	+	-	-	-
		Number of cells/foci (1="1"; 2-3="2"; > 3="3")	3	2				2
		Affected area (< 25 %="1"; 25-50%="2"; > 50%="3")	3	1				1
		Photo ID
		Comments
197	8_2	Presence (yes="+"; no ="-"; missing or destroyed on the section = "n.d.")	+	+	-	-	-	+	-	-	-
		Number of cells/foci (1="1"; 2-3="2"; > 3="3")	3	2				2
		Affected area (< 25 %="1"; 25-50%="2"; > 50%="3")	2	1				1
		Photo ID
		Comments
197	8_3	Presence (yes="+"; no ="-"; missing or destroyed on the section = "n.d.")	+	+	-	-	-	+	+	-	-
		Number of cells/foci (1="1"; 2-3="2"; > 3="3")	3	2				2	2
		Affected area (< 25 %="1"; 25-50%="2"; > 50%="3")	2	2				2	1
		Photo ID
		Comments
197	8_4	Presence (yes="+"; no ="-"; missing or destroyed on the section = "n.d.")	+	+	-	+	-	-	+	-	-
		Number of cells/foci (1="1"; 2-3="2"; > 3="3")	3	2		2			2
		Affected area (< 25 %="1"; 25-50%="2"; > 50%="3")	2	1		1			1
		Photo ID				1071
		Comments
197	8_5	Presence (yes="+"; no ="-"; missing or destroyed on the section = "n.d.")	+	+	-	+	-	-	+	-	-
		Number of cells/foci (1="1"; 2-3="2"; > 3="3")	3	2		2			2
		Affected area (< 25 %="1"; 25-50%="2"; > 50%="3")	2	1		1			1
		Photo ID
		Comments
197	8_6	Presence (yes="+"; no ="-"; missing or destroyed on the section = "n.d.")	+	+	-	-	-	-	+	-	-
		Number of cells/foci (1="1"; 2-3="2"; > 3="3")	3	2					2
		Affected area (< 25 %="1"; 25-50%="2"; > 50%="3")	2	1					1
		Photo ID
		Comments
197		Proportion of sections with pathologies	1	1	0	0.333333	0	0.5	0.666667	0	0
		Mean prevalence	3	2	0	2	0	2	2	0	0
		Mean affected area	2.16667	1.16667	0	1	0	1.33333	1	0	0
		Relative severity of the pathology	6.5	2.33333	0	0.666667	0	1.33333	1.33333	0	0
144	5_1	Presence (yes="+"; no ="-"; missing or destroyed on the section = "n.d.")	-	+	+	-	-	-	-	-	-
		Number of cells/foci (1="1"; 2-3="2"; > 3="3")		1	1
		Affected area (< 25 %="1"; 25-50%="2"; > 50%="3")		1	1
		Photo ID			1036
		Comments
144	5_2	Presence (yes="+"; no ="-"; missing or destroyed on the section = "n.d.")	-	+	+	-	-	-	-	-	-
		Number of cells/foci (1="1"; 2-3="2"; > 3="3")		2	1
		Affected area (< 25 %="1"; 25-50%="2"; > 50%="3")		1	1
		Photo ID
		Comments
144	5_3	Presence (yes="+"; no ="-"; missing or destroyed on the section = "n.d.")	-	-	+	-	-	-	-	-	-
		Number of cells/foci (1="1"; 2-3="2"; > 3="3")			1
		Affected area (< 25 %="1"; 25-50%="2"; > 50%="3")			1
		Photo ID
		Comments
144	5_4	Presence (yes="+"; no ="-"; missing or destroyed on the section = "n.d.")	-	-	+	-	-	-	-	-	-
		Number of cells/foci (1="1"; 2-3="2"; > 3="3")			1
		Affected area (< 25 %="1"; 25-50%="2"; > 50%="3")			1
		Photo ID
		Comments
144	5_5	Presence (yes="+"; no ="-"; missing or destroyed on the section = "n.d.")	+	-	-	-	-	-	+	-	-
		Number of cells/foci (1="1"; 2-3="2"; > 3="3")	1						2
		Affected area (< 25 %="1"; 25-50%="2"; > 50%="3")	1						1
		Photo ID	1037
		Comments
144	5_6	Presence (yes="+"; no ="-"; missing or destroyed on the section = "n.d.")	+						-		-
		Number of cells/foci (1="1"; 2-3="2"; > 3="3")	2
		Affected area (< 25 %="1"; 25-50%="2"; > 50%="3")	1
		Photo ID
		Comments
144		Proportion of sections with pathologies	0.333333	0.4	0.8	0	0	0	0.166667	0	0
		Mean prevalence	1.5	1.5	1	0	0	0	2	0	0
		Mean affected area	1	1	1	0	0	0	1	0	0
		Relative severity of the pathology	0.5	0.6	0.8	0	0	0	0.333333	0	0
303	6_1	Presence (yes="+"; no ="-"; missing or destroyed on the section = "n.d.")	+	-	-	-	-	-	+	-	-
		Number of cells/foci (1="1"; 2-3="2"; > 3="3")	2						1
		Affected area (< 25 %="1"; 25-50%="2"; > 50%="3")	1						1
		Photo ID	1032
		Comments
303	6_2	Presence (yes="+"; no ="-"; missing or destroyed on the section = "n.d.")	-	-	-	-	-	-	+	-	-
		Number of cells/foci (1="1"; 2-3="2"; > 3="3")							1
		Affected area (< 25 %="1"; 25-50%="2"; > 50%="3")							1
		Photo ID
		Comments
303	6_3	Presence (yes="+"; no ="-"; missing or destroyed on the section = "n.d.")	-	-	-	-	-	-	+	-	-
		Number of cells/foci (1="1"; 2-3="2"; > 3="3")							1
		Affected area (< 25 %="1"; 25-50%="2"; > 50%="3")							1
		Photo ID
		Comments
303	6_4	Presence (yes="+"; no ="-"; missing or destroyed on the section = "n.d.")	-	-	-	-	-	-	+	-	-
		Number of cells/foci (1="1"; 2-3="2"; > 3="3")							1
		Affected area (< 25 %="1"; 25-50%="2"; > 50%="3")							1
		Photo ID
		Comments
303	6_5	Presence (yes="+"; no ="-"; missing or destroyed on the section = "n.d.")	+	-	-	-	-	-	+	-	-
		Number of cells/foci (1="1"; 2-3="2"; > 3="3")	2						1
		Affected area (< 25 %="1"; 25-50%="2"; > 50%="3")	1						1
		Photo ID
		Comments
303	6_6	Presence (yes="+"; no ="-"; missing or destroyed on the section = "n.d.")	+	-	-	-	-	-	+	-	-
		Number of cells/foci (1="1"; 2-3="2"; > 3="3")	2						1
		Affected area (< 25 %="1"; 25-50%="2"; > 50%="3")	1						1
		Photo ID
		Comments
303		Proportion of sections with pathologies	0.5	0	0	0	0	0	1	0	0
		Mean prevalence	2	0	0	0	0	0	1	0	0
		Mean affected area	1	0	0	0	0	0	1	0	0
		Relative severity of the pathology	1	0	0	0	0	0	1	0	0
195	5_1	Presence (yes="+"; no ="-"; missing or destroyed on the section = "n.d.")	-	+	+	-	-	-	-	-	-
		Number of cells/foci (1="1"; 2-3="2"; > 3="3")		2	1
		Affected area (< 25 %="1"; 25-50%="2"; > 50%="3")		1	2
		Photo ID
		Comments
195	5_2	Presence (yes="+"; no ="-"; missing or destroyed on the section = "n.d.")	-	+	+	-	-	+	+	-	-
		Number of cells/foci (1="1"; 2-3="2"; > 3="3")		3	1			1	2
		Affected area (< 25 %="1"; 25-50%="2"; > 50%="3")		2	2			1	1
		Photo ID
		Comments
195	5_3	Presence (yes="+"; no ="-"; missing or destroyed on the section = "n.d.")	-	+	-	-	-	-	-	-	-
		Number of cells/foci (1="1"; 2-3="2"; > 3="3")		3
		Affected area (< 25 %="1"; 25-50%="2"; > 50%="3")		2
		Photo ID
		Comments
195	5_4	Presence (yes="+"; no ="-"; missing or destroyed on the section = "n.d.")	-	+	-	-	-	-	-	-	-
		Number of cells/foci (1="1"; 2-3="2"; > 3="3")		3
		Affected area (< 25 %="1"; 25-50%="2"; > 50%="3")		2
		Photo ID		2119
		Comments
195	5_5	Presence (yes="+"; no ="-"; missing or destroyed on the section = "n.d.")	-	+	-	-	-	-	-	-	-
		Number of cells/foci (1="1"; 2-3="2"; > 3="3")		2
		Affected area (< 25 %="1"; 25-50%="2"; > 50%="3")		1
		Photo ID
		Comments
195	5_6	Presence (yes="+"; no ="-"; missing or destroyed on the section = "n.d.")	-	+	-	-	-	-	-	-	-
		Number of cells/foci (1="1"; 2-3="2"; > 3="3")		2
		Affected area (< 25 %="1"; 25-50%="2"; > 50%="3")		1
		Photo ID
		Comments
195		Proportion of sections with pathologies	0	1	0.333333	0	0	0.166667	0.166667	0	0
		Mean prevalence	0	2.5	1	0	0	1	2	0	0
		Mean affected area	0	1.5	2	0	0	1	1	0	0
		Relative severity of the pathology	0	3.75	0.666667	0	0	0.166667	0.333333	0	0

## Sheet: Gill filaments
Supplementary Table 1d. Grades of prevalence and affected area of morphological parameters of zebrafish gill filaments supported by representative photos*
*representative photos are available in the repository https://doi.org/10.6084/m9.figshare.13729069
sample №	section №	Parameters and scoring	Filament fusion	Leukocyte infiltration in filaments	Fibrosis of filaments	Hyperplasia of the filament epithelium	Gill neoplasm	Aneurysm, vascular congestion, telangiectasis, angiectasis in the filament	Other
206	h_6_1	Presence (yes="+"; no ="-"; missing or destroyed on the section = "n.d.")	-	-	-	-	-	-
		Number of cells/foci (1="1"; 2-3="2"; > 3="3")
		Affected area (< 25 %="1"; 25-50%="2"; > 50%="3")
		Photo ID
		Comments
206	h_6_2	Presence (yes="+"; no ="-"; missing or destroyed on the section = "n.d.")	-	-	-	-	-	-
		Number of cells/foci (1="1"; 2-3="2"; > 3="3")
		Affected area (< 25 %="1"; 25-50%="2"; > 50%="3")
		Photo ID
		Comments
206	h_6_3	Presence (yes="+"; no ="-"; missing or destroyed on the section = "n.d.")	-	-	-	-	-	-
		Number of cells/foci (1="1"; 2-3="2"; > 3="3")
		Affected area (< 25 %="1"; 25-50%="2"; > 50%="3")
		Photo ID
		Comments
206	h_6_4	Presence (yes="+"; no ="-"; missing or destroyed on the section = "n.d.")	-	-	-	-	-	-
		Number of cells/foci (1="1"; 2-3="2"; > 3="3")
		Affected area (< 25 %="1"; 25-50%="2"; > 50%="3")
		Photo ID
		Comments
206	h_6_5	Presence (yes="+"; no ="-"; missing or destroyed on the section = "n.d.")	-	-	-	-	-	-
		Number of cells/foci (1="1"; 2-3="2"; > 3="3")
		Affected area (< 25 %="1"; 25-50%="2"; > 50%="3")
		Photo ID
		Comments
206	h_6_6	Presence (yes="+"; no ="-"; missing or destroyed on the section = "n.d.")	-	-	-	-	-	-
		Number of cells/foci (1="1"; 2-3="2"; > 3="3")
		Affected area (< 25 %="1"; 25-50%="2"; > 50%="3")
		Photo ID
		Comments
206		Proportion of sections with pathologies	0	0	0	0	0	0
		Mean prevalence	0	0	0	0	0	0
		Mean affected area	0	0	0	0	0	0
		Relative severity of the pathology	0	0	0	0	0	0
202	h_3_1	Presence (yes="+"; no ="-"; missing or destroyed on the section = "n.d.")	-	-	-	-	-	-
		Number of cells/foci (1="1"; 2-3="2"; > 3="3")
		Affected area (< 25 %="1"; 25-50%="2"; > 50%="3")
		Photo ID
		Comments
202	h_3_2	Presence (yes="+"; no ="-"; missing or destroyed on the section = "n.d.")	-	-	-	-	-	-
		Number of cells/foci (1="1"; 2-3="2"; > 3="3")
		Affected area (< 25 %="1"; 25-50%="2"; > 50%="3")
		Photo ID
		Comments
202	h_3_3	Presence (yes="+"; no ="-"; missing or destroyed on the section = "n.d.")	-	-	-	-	-	-
		Number of cells/foci (1="1"; 2-3="2"; > 3="3")
		Affected area (< 25 %="1"; 25-50%="2"; > 50%="3")
		Photo ID
		Comments
202	h_3_4	Presence (yes="+"; no ="-"; missing or destroyed on the section = "n.d.")	-	-	-	-	-	-
		Number of cells/foci (1="1"; 2-3="2"; > 3="3")
		Affected area (< 25 %="1"; 25-50%="2"; > 50%="3")
		Photo ID
		Comments
202	h_3_5	Presence (yes="+"; no ="-"; missing or destroyed on the section = "n.d.")	-	-	-	-	-	-
		Number of cells/foci (1="1"; 2-3="2"; > 3="3")
		Affected area (< 25 %="1"; 25-50%="2"; > 50%="3")
		Photo ID
		Comments
202	h_3_6	Presence (yes="+"; no ="-"; missing or destroyed on the section = "n.d.")	-	-	-	-	-	-
		Number of cells/foci (1="1"; 2-3="2"; > 3="3")
		Affected area (< 25 %="1"; 25-50%="2"; > 50%="3")
		Photo ID
		Comments
202	h_3_7	Presence (yes="+"; no ="-"; missing or destroyed on the section = "n.d.")	-	-	-	-	-	-
		Number of cells/foci (1="1"; 2-3="2"; > 3="3")
		Affected area (< 25 %="1"; 25-50%="2"; > 50%="3")
		Photo ID
		Comments
202	h_3_8	Presence (yes="+"; no ="-"; missing or destroyed on the section = "n.d.")	-	-	-	-	-	-
		Number of cells/foci (1="1"; 2-3="2"; > 3="3")
		Affected area (< 25 %="1"; 25-50%="2"; > 50%="3")
		Photo ID
		Comments
202		Proportion of sections with pathologies	0	0	0	0	0	0
		Mean prevalence	0	0	0	0	0	0
		Mean affected area	0	0	0	0	0	0
		Relative severity of the pathology	0	0	0	0	0	0
205	h_3_1	Presence (yes="+"; no ="-"; missing or destroyed on the section = "n.d.")	-	-	-	-	-	-
		Number of cells/foci (1="1"; 2-3="2"; > 3="3")
		Affected area (< 25 %="1"; 25-50%="2"; > 50%="3")
		Photo ID
		Comments
205	h_3_2	Presence (yes="+"; no ="-"; missing or destroyed on the section = "n.d.")	-	-	-	-	-	-
		Number of cells/foci (1="1"; 2-3="2"; > 3="3")
		Affected area (< 25 %="1"; 25-50%="2"; > 50%="3")
		Photo ID
		Comments
205	h_3_3	Presence (yes="+"; no ="-"; missing or destroyed on the section = "n.d.")	-	-	-	-	-	-
		Number of cells/foci (1="1"; 2-3="2"; > 3="3")
		Affected area (< 25 %="1"; 25-50%="2"; > 50%="3")
		Photo ID
		Comments
205	h_3_4	Presence (yes="+"; no ="-"; missing or destroyed on the section = "n.d.")	-	-	-	-	-	-
		Number of cells/foci (1="1"; 2-3="2"; > 3="3")
		Affected area (< 25 %="1"; 25-50%="2"; > 50%="3")
		Photo ID
		Comments
205	h_3_5	Presence (yes="+"; no ="-"; missing or destroyed on the section = "n.d.")	-	-	-	-	-	-
		Number of cells/foci (1="1"; 2-3="2"; > 3="3")
		Affected area (< 25 %="1"; 25-50%="2"; > 50%="3")
		Photo ID
		Comments
205	h_3_6	Presence (yes="+"; no ="-"; missing or destroyed on the section = "n.d.")	-	-	-	-	-	-
		Number of cells/foci (1="1"; 2-3="2"; > 3="3")
		Affected area (< 25 %="1"; 25-50%="2"; > 50%="3")
		Photo ID
		Comments
205		Proportion of sections with pathologies	0	0	0	0	0	0
		Mean prevalence	0	0	0	0	0	0
		Mean affected area	0	0	0	0	0	0
		Relative severity of the pathology	0	0	0	0	0	0
153	4_1	Presence (yes="+"; no ="-"; missing or destroyed on the section = "n.d.")	-	+	-	-	-	-
		Number of cells/foci (1="1"; 2-3="2"; > 3="3")		1
		Affected area (< 25 %="1"; 25-50%="2"; > 50%="3")		1
		Photo ID
		Comments		interbranchial lymphoid tissue at the base of the filament
153	4_2	Presence (yes="+"; no ="-"; missing or destroyed on the section = "n.d.")	-	+	-	-	-	-
		Number of cells/foci (1="1"; 2-3="2"; > 3="3")		1
		Affected area (< 25 %="1"; 25-50%="2"; > 50%="3")		1
		Photo ID
		Comments
153	4_3	Presence (yes="+"; no ="-"; missing or destroyed on the section = "n.d.")	-	+	-	-	-	-
		Number of cells/foci (1="1"; 2-3="2"; > 3="3")		1
		Affected area (< 25 %="1"; 25-50%="2"; > 50%="3")		1
		Photo ID
		Comments
153	4_4	Presence (yes="+"; no ="-"; missing or destroyed on the section = "n.d.")	-	-	-	-	-	-
		Number of cells/foci (1="1"; 2-3="2"; > 3="3")
		Affected area (< 25 %="1"; 25-50%="2"; > 50%="3")
		Photo ID
		Comments
153	4_5	Presence (yes="+"; no ="-"; missing or destroyed on the section = "n.d.")	-	-	-	-	-	-
		Number of cells/foci (1="1"; 2-3="2"; > 3="3")
		Affected area (< 25 %="1"; 25-50%="2"; > 50%="3")
		Photo ID
		Comments
153	4_6	Presence (yes="+"; no ="-"; missing or destroyed on the section = "n.d.")	-	-	-	-	-	-
		Number of cells/foci (1="1"; 2-3="2"; > 3="3")
		Affected area (< 25 %="1"; 25-50%="2"; > 50%="3")
		Photo ID
		Comments
153		Proportion of sections with pathologies	0	0.5	0	0	0	0
		Mean prevalence	0	1	0	0	0	0
		Mean affected area	0	1	0	0	0	0
		Relative severity of the pathology	0	0.5	0	0	0	0
152	4_1	Presence (yes="+"; no ="-"; missing or destroyed on the section = "n.d.")	-	-	-	-	-	-
		Number of cells/foci (1="1"; 2-3="2"; > 3="3")
		Affected area (< 25 %="1"; 25-50%="2"; > 50%="3")
		Photo ID
		Comments
152	4_2	Presence (yes="+"; no ="-"; missing or destroyed on the section = "n.d.")	-	-	-	-	-	-
		Number of cells/foci (1="1"; 2-3="2"; > 3="3")
		Affected area (< 25 %="1"; 25-50%="2"; > 50%="3")
		Photo ID
		Comments
152	4_3	Presence (yes="+"; no ="-"; missing or destroyed on the section = "n.d.")	-	-	-	-	-	-
		Number of cells/foci (1="1"; 2-3="2"; > 3="3")
		Affected area (< 25 %="1"; 25-50%="2"; > 50%="3")
		Photo ID
		Comments
152	4_4	Presence (yes="+"; no ="-"; missing or destroyed on the section = "n.d.")	-	-	-	-	-	-
		Number of cells/foci (1="1"; 2-3="2"; > 3="3")
		Affected area (< 25 %="1"; 25-50%="2"; > 50%="3")
		Photo ID
		Comments
152	4_5	Presence (yes="+"; no ="-"; missing or destroyed on the section = "n.d.")	n.d.	n.d.	n.d.	n.d.	n.d.	n.d.
		Number of cells/foci (1="1"; 2-3="2"; > 3="3")
		Affected area (< 25 %="1"; 25-50%="2"; > 50%="3")
		Photo ID
		Comments
152	4_6	Presence (yes="+"; no ="-"; missing or destroyed on the section = "n.d.")	n.d.	n.d.	n.d.	n.d.	n.d.	n.d.
		Number of cells/foci (1="1"; 2-3="2"; > 3="3")
		Affected area (< 25 %="1"; 25-50%="2"; > 50%="3")
		Photo ID
		Comments
152		Proportion of sections with pathologies	0	0	0	0	0	0
		Mean prevalence	0	0	0	0	0	0
		Mean affected area	0	0	0	0	0	0
		Relative severity of the pathology	0	0	0	0	0	0
151	8_1	Presence (yes="+"; no ="-"; missing or destroyed on the section = "n.d.")	-	-	-	-	-	-
		Number of cells/foci (1="1"; 2-3="2"; > 3="3")
		Affected area (< 25 %="1"; 25-50%="2"; > 50%="3")
		Photo ID
		Comments
151	8_2	Presence (yes="+"; no ="-"; missing or destroyed on the section = "n.d.")	-	-	-	-	-	-
		Number of cells/foci (1="1"; 2-3="2"; > 3="3")
		Affected area (< 25 %="1"; 25-50%="2"; > 50%="3")
		Photo ID
		Comments
151	8_3	Presence (yes="+"; no ="-"; missing or destroyed on the section = "n.d.")	-	-	-	-	-	-
		Number of cells/foci (1="1"; 2-3="2"; > 3="3")
		Affected area (< 25 %="1"; 25-50%="2"; > 50%="3")
		Photo ID
		Comments
151	8_4	Presence (yes="+"; no ="-"; missing or destroyed on the section = "n.d.")	-	-	-	-	-	-
		Number of cells/foci (1="1"; 2-3="2"; > 3="3")
		Affected area (< 25 %="1"; 25-50%="2"; > 50%="3")
		Photo ID
		Comments
151	8_5	Presence (yes="+"; no ="-"; missing or destroyed on the section = "n.d.")	-	-	-	-	-	-
		Number of cells/foci (1="1"; 2-3="2"; > 3="3")
		Affected area (< 25 %="1"; 25-50%="2"; > 50%="3")
		Photo ID
		Comments
151	8_6	Presence (yes="+"; no ="-"; missing or destroyed on the section = "n.d.")	-	-	-	-	-	-
		Number of cells/foci (1="1"; 2-3="2"; > 3="3")
		Affected area (< 25 %="1"; 25-50%="2"; > 50%="3")
		Photo ID
		Comments
151		Proportion of sections with pathologies	0	0	0	0	0	0
		Mean prevalence	0	0	0	0	0	0
		Mean affected area	0	0	0	0	0	0
		Relative severity of the pathology	0	0	0	0	0	0
220	8_1	Presence (yes="+"; no ="-"; missing or destroyed on the section = "n.d.")	-	-	-	-	-	-
		Number of cells/foci (1="1"; 2-3="2"; > 3="3")
		Affected area (< 25 %="1"; 25-50%="2"; > 50%="3")
		Photo ID
		Comments
220	8_2	Presence (yes="+"; no ="-"; missing or destroyed on the section = "n.d.")	-	+	-	-	-	-
		Number of cells/foci (1="1"; 2-3="2"; > 3="3")		1
		Affected area (< 25 %="1"; 25-50%="2"; > 50%="3")		1
		Photo ID		693, 692, 688
		Comments		interbranchial lymphoid tissue at the base of the filament
220	8_3	Presence (yes="+"; no ="-"; missing or destroyed on the section = "n.d.")	-	+	-	-	-	-
		Number of cells/foci (1="1"; 2-3="2"; > 3="3")		1
		Affected area (< 25 %="1"; 25-50%="2"; > 50%="3")		1
		Photo ID
		Comments		interbranchial lymphoid tissue at the base of the filament
220	8_4	Presence (yes="+"; no ="-"; missing or destroyed on the section = "n.d.")	-	+	-	-	-	-
		Number of cells/foci (1="1"; 2-3="2"; > 3="3")		1
		Affected area (< 25 %="1"; 25-50%="2"; > 50%="3")		2
		Photo ID		796
		Comments		under the lamella epithelium
220	8_5	Presence (yes="+"; no ="-"; missing or destroyed on the section = "n.d.")	-	+	-	-	-	-
		Number of cells/foci (1="1"; 2-3="2"; > 3="3")		1
		Affected area (< 25 %="1"; 25-50%="2"; > 50%="3")		2
		Photo ID
		Comments		under the lamella epithelium
220	8_6	Presence (yes="+"; no ="-"; missing or destroyed on the section = "n.d.")	-	-	-	-	-	-
		Number of cells/foci (1="1"; 2-3="2"; > 3="3")
		Affected area (< 25 %="1"; 25-50%="2"; > 50%="3")
		Photo ID
		Comments
220	6_1	Presence (yes="+"; no ="-"; missing or destroyed on the section = "n.d.")	-	+	-	-	-	-
		Number of cells/foci (1="1"; 2-3="2"; > 3="3")		1
		Affected area (< 25 %="1"; 25-50%="2"; > 50%="3")		2
		Photo ID
		Comments		interbranchial lymphoid tissue at the base of the filament
220	6_2	Presence (yes="+"; no ="-"; missing or destroyed on the section = "n.d.")	-	+	-	-	-	-
		Number of cells/foci (1="1"; 2-3="2"; > 3="3")		1
		Affected area (< 25 %="1"; 25-50%="2"; > 50%="3")		2
		Photo ID
		Comments		interbranchial lymphoid tissue at the base of the filament
220	6_3	Presence (yes="+"; no ="-"; missing or destroyed on the section = "n.d.")	-	-	-	-	-	-
		Number of cells/foci (1="1"; 2-3="2"; > 3="3")
		Affected area (< 25 %="1"; 25-50%="2"; > 50%="3")
		Photo ID
		Comments
220	6_4	Presence (yes="+"; no ="-"; missing or destroyed on the section = "n.d.")	-	-	-	-	-	-
		Number of cells/foci (1="1"; 2-3="2"; > 3="3")
		Affected area (< 25 %="1"; 25-50%="2"; > 50%="3")
		Photo ID
		Comments
220	6_5	Presence (yes="+"; no ="-"; missing or destroyed on the section = "n.d.")	-	+	-	-	-	-
		Number of cells/foci (1="1"; 2-3="2"; > 3="3")		1
		Affected area (< 25 %="1"; 25-50%="2"; > 50%="3")		2
		Photo ID
		Comments		interbranchial lymphoid tissue at the base of the filament
220	6_6	Presence (yes="+"; no ="-"; missing or destroyed on the section = "n.d.")	-	+	-	-	-	-
		Number of cells/foci (1="1"; 2-3="2"; > 3="3")		1
		Affected area (< 25 %="1"; 25-50%="2"; > 50%="3")		2
		Photo ID
		Comments		interbranchial lymphoid tissue at the base of the filament
220		Proportion of sections with pathologies	0	0.666667	0	0	0	0
		Mean prevalence	0	1	0	0	0	0
		Mean affected area	0	1.75	0	0	0	0
		Relative severity of the pathology	0	1.16667	0	0	0	0
219	10_1	Presence (yes="+"; no ="-"; missing or destroyed on the section = "n.d.")	-	-	-	+	-	-
		Number of cells/foci (1="1"; 2-3="2"; > 3="3")				1
		Affected area (< 25 %="1"; 25-50%="2"; > 50%="3")				1
		Photo ID
		Comments
219	10_2	Presence (yes="+"; no ="-"; missing or destroyed on the section = "n.d.")	-	-	-	+	-	-
		Number of cells/foci (1="1"; 2-3="2"; > 3="3")				1
		Affected area (< 25 %="1"; 25-50%="2"; > 50%="3")				1
		Photo ID
		Comments
219	10_3	Presence (yes="+"; no ="-"; missing or destroyed on the section = "n.d.")	-	-	-	+	-	-
		Number of cells/foci (1="1"; 2-3="2"; > 3="3")				1
		Affected area (< 25 %="1"; 25-50%="2"; > 50%="3")				1
		Photo ID
		Comments
219	10_4	Presence (yes="+"; no ="-"; missing or destroyed on the section = "n.d.")	-	-	-	-	-	-
		Number of cells/foci (1="1"; 2-3="2"; > 3="3")
		Affected area (< 25 %="1"; 25-50%="2"; > 50%="3")
		Photo ID
		Comments
219	10_5	Presence (yes="+"; no ="-"; missing or destroyed on the section = "n.d.")	-	-	-	+	-	-
		Number of cells/foci (1="1"; 2-3="2"; > 3="3")				1
		Affected area (< 25 %="1"; 25-50%="2"; > 50%="3")				1
		Photo ID
		Comments
219	10_6	Presence (yes="+"; no ="-"; missing or destroyed on the section = "n.d.")	-	-	-	+	-	-
		Number of cells/foci (1="1"; 2-3="2"; > 3="3")				1
		Affected area (< 25 %="1"; 25-50%="2"; > 50%="3")				1
		Photo ID
		Comments
219		Proportion of sections with pathologies	0	0	0	0.833333	0	0
		Mean prevalence	0	0	0	1	0	0
		Mean affected area	0	0	0	1	0	0
		Relative severity of the pathology	0	0	0	0.833333	0	0
218	8_1	Presence (yes="+"; no ="-"; missing or destroyed on the section = "n.d.")	-	-	-	-	-	-
		Number of cells/foci (1="1"; 2-3="2"; > 3="3")
		Affected area (< 25 %="1"; 25-50%="2"; > 50%="3")
		Photo ID
		Comments
218	8_2	Presence (yes="+"; no ="-"; missing or destroyed on the section = "n.d.")	-	+	-	-	-	-
		Number of cells/foci (1="1"; 2-3="2"; > 3="3")		1
		Affected area (< 25 %="1"; 25-50%="2"; > 50%="3")		1
		Photo ID
		Comments		interbranchial lymphoid tissue at the base of the filament
218	8_3	Presence (yes="+"; no ="-"; missing or destroyed on the section = "n.d.")	-	+	-	-	-	-
		Number of cells/foci (1="1"; 2-3="2"; > 3="3")		1
		Affected area (< 25 %="1"; 25-50%="2"; > 50%="3")		1
		Photo ID
		Comments		interbranchial lymphoid tissue at the base of the filament
218	8_4	Presence (yes="+"; no ="-"; missing or destroyed on the section = "n.d.")	-	-	-	-	-	-
		Number of cells/foci (1="1"; 2-3="2"; > 3="3")
		Affected area (< 25 %="1"; 25-50%="2"; > 50%="3")
		Photo ID
		Comments
218	8_5	Presence (yes="+"; no ="-"; missing or destroyed on the section = "n.d.")	-	-	-	-	-	-
		Number of cells/foci (1="1"; 2-3="2"; > 3="3")
		Affected area (< 25 %="1"; 25-50%="2"; > 50%="3")
		Photo ID
		Comments
218	8_6	Presence (yes="+"; no ="-"; missing or destroyed on the section = "n.d.")	-	-	-	-	-	-
		Number of cells/foci (1="1"; 2-3="2"; > 3="3")
		Affected area (< 25 %="1"; 25-50%="2"; > 50%="3")
		Photo ID
		Comments
218		Proportion of sections with pathologies	0	0.333333	0	0	0	0
		Mean prevalence	0	1	0	0	0	0
		Mean affected area	0	1	0	0	0	0
		Relative severity of the pathology	0	0.333333	0	0	0	0
163	3_1	Presence (yes="+"; no ="-"; missing or destroyed on the section = "n.d.")	-	-	-	-	-	-
		Number of cells/foci (1="1"; 2-3="2"; > 3="3")
		Affected area (< 25 %="1"; 25-50%="2"; > 50%="3")
		Photo ID
		Comments
163	3_2	Presence (yes="+"; no ="-"; missing or destroyed on the section = "n.d.")	-	-	-	-	-	-
		Number of cells/foci (1="1"; 2-3="2"; > 3="3")
		Affected area (< 25 %="1"; 25-50%="2"; > 50%="3")
		Photo ID
		Comments
163	3_3	Presence (yes="+"; no ="-"; missing or destroyed on the section = "n.d.")	-	-	-	-	-	-
		Number of cells/foci (1="1"; 2-3="2"; > 3="3")
		Affected area (< 25 %="1"; 25-50%="2"; > 50%="3")
		Photo ID
		Comments
163	3_4	Presence (yes="+"; no ="-"; missing or destroyed on the section = "n.d.")	-	-	-	-	-	-
		Number of cells/foci (1="1"; 2-3="2"; > 3="3")
		Affected area (< 25 %="1"; 25-50%="2"; > 50%="3")
		Photo ID
		Comments
163	3_5	Presence (yes="+"; no ="-"; missing or destroyed on the section = "n.d.")	-	-	-	-	-	-
		Number of cells/foci (1="1"; 2-3="2"; > 3="3")
		Affected area (< 25 %="1"; 25-50%="2"; > 50%="3")
		Photo ID
		Comments
163	3_6	Presence (yes="+"; no ="-"; missing or destroyed on the section = "n.d.")	-	-	-	-	-	-
		Number of cells/foci (1="1"; 2-3="2"; > 3="3")
		Affected area (< 25 %="1"; 25-50%="2"; > 50%="3")
		Photo ID
		Comments
163		Proportion of sections with pathologies	0	0	0	0	0	0
		Mean prevalence	0	0	0	0	0	0
		Mean affected area	0	0	0	0	0	0
		Relative severity of the pathology	0	0	0	0	0	0
162	8_1	Presence (yes="+"; no ="-"; missing or destroyed on the section = "n.d.")	-	-	-	-	-	-
		Number of cells/foci (1="1"; 2-3="2"; > 3="3")
		Affected area (< 25 %="1"; 25-50%="2"; > 50%="3")
		Photo ID
		Comments
162	8_2	Presence (yes="+"; no ="-"; missing or destroyed on the section = "n.d.")	-	-	-	-	-	-
		Number of cells/foci (1="1"; 2-3="2"; > 3="3")
		Affected area (< 25 %="1"; 25-50%="2"; > 50%="3")
		Photo ID
		Comments
162	8_3	Presence (yes="+"; no ="-"; missing or destroyed on the section = "n.d.")	-	-	-	-	-	-	-
		Number of cells/foci (1="1"; 2-3="2"; > 3="3")
		Affected area (< 25 %="1"; 25-50%="2"; > 50%="3")
		Photo ID
		Comments
162	8_4	Presence (yes="+"; no ="-"; missing or destroyed on the section = "n.d.")	-	-	-	-	-	-	-
		Number of cells/foci (1="1"; 2-3="2"; > 3="3")
		Affected area (< 25 %="1"; 25-50%="2"; > 50%="3")
		Photo ID
		Comments
162	8_5	Presence (yes="+"; no ="-"; missing or destroyed on the section = "n.d.")	-	-	-	-	-	-	-
		Number of cells/foci (1="1"; 2-3="2"; > 3="3")
		Affected area (< 25 %="1"; 25-50%="2"; > 50%="3")
		Photo ID
		Comments
162	8_6	Presence (yes="+"; no ="-"; missing or destroyed on the section = "n.d.")	-	-	-	-	-	-
		Number of cells/foci (1="1"; 2-3="2"; > 3="3")
		Affected area (< 25 %="1"; 25-50%="2"; > 50%="3")
		Photo ID
		Comments
162		Proportion of sections with pathologies	0	0	0	0	0	0
		Mean prevalence	0	0	0	0	0	0
		Mean affected area	0	0	0	0	0	0
		Relative severity of the pathology	0	0	0	0	0	0
138	4_1	Presence (yes="+"; no ="-"; missing or destroyed on the section = "n.d.")	-	-	-	-	-	-
		Number of cells/foci (1="1"; 2-3="2"; > 3="3")
		Affected area (< 25 %="1"; 25-50%="2"; > 50%="3")
		Photo ID
		Comments
138	4_2	Presence (yes="+"; no ="-"; missing or destroyed on the section = "n.d.")	-	-	-	-	-	-
		Number of cells/foci (1="1"; 2-3="2"; > 3="3")
		Affected area (< 25 %="1"; 25-50%="2"; > 50%="3")
		Photo ID
		Comments
138	4_3	Presence (yes="+"; no ="-"; missing or destroyed on the section = "n.d.")	-	-	-	-	-	-
		Number of cells/foci (1="1"; 2-3="2"; > 3="3")
		Affected area (< 25 %="1"; 25-50%="2"; > 50%="3")
		Photo ID
		Comments
138	4_4	Presence (yes="+"; no ="-"; missing or destroyed on the section = "n.d.")	-	-	-	-	-	-
		Number of cells/foci (1="1"; 2-3="2"; > 3="3")
		Affected area (< 25 %="1"; 25-50%="2"; > 50%="3")
		Photo ID
		Comments
138	4_5	Presence (yes="+"; no ="-"; missing or destroyed on the section = "n.d.")	-	-	-	-	-	-
		Number of cells/foci (1="1"; 2-3="2"; > 3="3")
		Affected area (< 25 %="1"; 25-50%="2"; > 50%="3")
		Photo ID
		Comments
138	4_6	Presence (yes="+"; no ="-"; missing or destroyed on the section = "n.d.")	-	-	-	-	-	-
		Number of cells/foci (1="1"; 2-3="2"; > 3="3")
		Affected area (< 25 %="1"; 25-50%="2"; > 50%="3")
		Photo ID
		Comments
138		Proportion of sections with pathologies	0	0	0	0	0	0
		Mean prevalence	0	0	0	0	0	0
		Mean affected area	0	0	0	0	0	0
		Relative severity of the pathology	0	0	0	0	0	0
135	7_1	Presence (yes="+"; no ="-"; missing or destroyed on the section = "n.d.")	-	-	-	-	-	-
		Number of cells/foci (1="1"; 2-3="2"; > 3="3")
		Affected area (< 25 %="1"; 25-50%="2"; > 50%="3")
		Photo ID
		Comments
135	7_2	Presence (yes="+"; no ="-"; missing or destroyed on the section = "n.d.")	-	-	-	-	-	-
		Number of cells/foci (1="1"; 2-3="2"; > 3="3")
		Affected area (< 25 %="1"; 25-50%="2"; > 50%="3")
		Photo ID
		Comments
135	7_3	Presence (yes="+"; no ="-"; missing or destroyed on the section = "n.d.")	-	-	-	-	-	-
		Number of cells/foci (1="1"; 2-3="2"; > 3="3")
		Affected area (< 25 %="1"; 25-50%="2"; > 50%="3")
		Photo ID
		Comments
135	7_4	Presence (yes="+"; no ="-"; missing or destroyed on the section = "n.d.")	-	-	-	-	-	-
		Number of cells/foci (1="1"; 2-3="2"; > 3="3")
		Affected area (< 25 %="1"; 25-50%="2"; > 50%="3")
		Photo ID
		Comments
135	7_5	Presence (yes="+"; no ="-"; missing or destroyed on the section = "n.d.")	-	-	-	-	-	-
		Number of cells/foci (1="1"; 2-3="2"; > 3="3")
		Affected area (< 25 %="1"; 25-50%="2"; > 50%="3")
		Photo ID
		Comments
135	7_6	Presence (yes="+"; no ="-"; missing or destroyed on the section = "n.d.")	-	-	-	-	-	-
		Number of cells/foci (1="1"; 2-3="2"; > 3="3")
		Affected area (< 25 %="1"; 25-50%="2"; > 50%="3")
		Photo ID
		Comments
135		Proportion of sections with pathologies	0	0	0	0	0	0
		Mean prevalence	0	0	0	0	0	0
		Mean affected area	0	0	0	0	0	0
		Relative severity of the pathology	0	0	0	0	0	0
196	6_1	Presence (yes="+"; no ="-"; missing or destroyed on the section = "n.d.")	-	-	-	-	-	-
		Number of cells/foci (1="1"; 2-3="2"; > 3="3")
		Affected area (< 25 %="1"; 25-50%="2"; > 50%="3")
		Photo ID
		Comments
196	6_2	Presence (yes="+"; no ="-"; missing or destroyed on the section = "n.d.")	-	-	-	-	-	-
		Number of cells/foci (1="1"; 2-3="2"; > 3="3")
		Affected area (< 25 %="1"; 25-50%="2"; > 50%="3")
		Photo ID
		Comments
196	6_3	Presence (yes="+"; no ="-"; missing or destroyed on the section = "n.d.")	-	-	-	-	-	-
		Number of cells/foci (1="1"; 2-3="2"; > 3="3")
		Affected area (< 25 %="1"; 25-50%="2"; > 50%="3")
		Photo ID
		Comments
196	6_4	Presence (yes="+"; no ="-"; missing or destroyed on the section = "n.d.")	-	-	-	-	-	-
		Number of cells/foci (1="1"; 2-3="2"; > 3="3")
		Affected area (< 25 %="1"; 25-50%="2"; > 50%="3")
		Photo ID
		Comments
196	6_5	Presence (yes="+"; no ="-"; missing or destroyed on the section = "n.d.")	-	-	-	-	-	-
		Number of cells/foci (1="1"; 2-3="2"; > 3="3")
		Affected area (< 25 %="1"; 25-50%="2"; > 50%="3")
		Photo ID
		Comments
196	6_6	Presence (yes="+"; no ="-"; missing or destroyed on the section = "n.d.")	-	-	-	+	-	-
		Number of cells/foci (1="1"; 2-3="2"; > 3="3")				1
		Affected area (< 25 %="1"; 25-50%="2"; > 50%="3")				1
		Photo ID
		Comments
196		Proportion of sections with pathologies	0	0	0	0.166667	0	0
		Mean prevalence	0	0	0	1	0	0
		Mean affected area	0	0	0	1	0	0
		Relative severity of the pathology	0	0	0	0.166667	0	0
197	8_1	Presence (yes="+"; no ="-"; missing or destroyed on the section = "n.d.")	-	-	-	-	-	-
		Number of cells/foci (1="1"; 2-3="2"; > 3="3")
		Affected area (< 25 %="1"; 25-50%="2"; > 50%="3")
		Photo ID
		Comments
197	8_2	Presence (yes="+"; no ="-"; missing or destroyed on the section = "n.d.")	-	-	-	-	-	-
		Number of cells/foci (1="1"; 2-3="2"; > 3="3")
		Affected area (< 25 %="1"; 25-50%="2"; > 50%="3")
		Photo ID
		Comments
197	8_3	Presence (yes="+"; no ="-"; missing or destroyed on the section = "n.d.")	-	-	-	-	-	-
		Number of cells/foci (1="1"; 2-3="2"; > 3="3")
		Affected area (< 25 %="1"; 25-50%="2"; > 50%="3")
		Photo ID
		Comments
197	8_4	Presence (yes="+"; no ="-"; missing or destroyed on the section = "n.d.")	-	-	-	-	-	-
		Number of cells/foci (1="1"; 2-3="2"; > 3="3")
		Affected area (< 25 %="1"; 25-50%="2"; > 50%="3")
		Photo ID
		Comments
197	8_5	Presence (yes="+"; no ="-"; missing or destroyed on the section = "n.d.")	-	-	-	-	-	-
		Number of cells/foci (1="1"; 2-3="2"; > 3="3")
		Affected area (< 25 %="1"; 25-50%="2"; > 50%="3")
		Photo ID
		Comments
197	8_6	Presence (yes="+"; no ="-"; missing or destroyed on the section = "n.d.")	-	-	-	-	-	-
		Number of cells/foci (1="1"; 2-3="2"; > 3="3")
		Affected area (< 25 %="1"; 25-50%="2"; > 50%="3")
		Photo ID
		Comments
197		Proportion of sections with pathologies	0	0	0	0	0	0
		Mean prevalence	0	0	0	0	0	0
		Mean affected area	0	0	0	0	0	0
		Relative severity of the pathology	0	0	0	0	0	0
144	5_1	Presence (yes="+"; no ="-"; missing or destroyed on the section = "n.d.")	-	-	-	-	-	-
		Number of cells/foci (1="1"; 2-3="2"; > 3="3")
		Affected area (< 25 %="1"; 25-50%="2"; > 50%="3")
		Photo ID
		Comments
144	5_2	Presence (yes="+"; no ="-"; missing or destroyed on the section = "n.d.")	-	-	-	-	-	-
		Number of cells/foci (1="1"; 2-3="2"; > 3="3")
		Affected area (< 25 %="1"; 25-50%="2"; > 50%="3")
		Photo ID
		Comments
144	5_3	Presence (yes="+"; no ="-"; missing or destroyed on the section = "n.d.")	-	-	-	-	-	-
		Number of cells/foci (1="1"; 2-3="2"; > 3="3")
		Affected area (< 25 %="1"; 25-50%="2"; > 50%="3")
		Photo ID
		Comments
144	5_4	Presence (yes="+"; no ="-"; missing or destroyed on the section = "n.d.")	-	-	-	+	-	-
		Number of cells/foci (1="1"; 2-3="2"; > 3="3")				1
		Affected area (< 25 %="1"; 25-50%="2"; > 50%="3")				1
		Photo ID
		Comments
144	5_5	Presence (yes="+"; no ="-"; missing or destroyed on the section = "n.d.")	-	-	-	+	-	-
		Number of cells/foci (1="1"; 2-3="2"; > 3="3")				1
		Affected area (< 25 %="1"; 25-50%="2"; > 50%="3")				1
		Photo ID
		Comments
144	5_6	Presence (yes="+"; no ="-"; missing or destroyed on the section = "n.d.")	-	-	-	+	-	-
		Number of cells/foci (1="1"; 2-3="2"; > 3="3")				1
		Affected area (< 25 %="1"; 25-50%="2"; > 50%="3")				1
		Photo ID				1035
		Comments
144		Proportion of sections with pathologies	0	0	0	0.5	0	0
		Mean prevalence	0	0	0	1	0	0
		Mean affected area	0	0	0	1	0	0
		Relative severity of the pathology	0	0	0	0.5	0	0
303	6_1	Presence (yes="+"; no ="-"; missing or destroyed on the section = "n.d.")	-	-	-	-	-	-
		Number of cells/foci (1="1"; 2-3="2"; > 3="3")
		Affected area (< 25 %="1"; 25-50%="2"; > 50%="3")
		Photo ID
		Comments
303	6_2	Presence (yes="+"; no ="-"; missing or destroyed on the section = "n.d.")	-	-	-	-	-	-
		Number of cells/foci (1="1"; 2-3="2"; > 3="3")
		Affected area (< 25 %="1"; 25-50%="2"; > 50%="3")
		Photo ID
		Comments
303	6_3	Presence (yes="+"; no ="-"; missing or destroyed on the section = "n.d.")	-	-	-	-	-
		Number of cells/foci (1="1"; 2-3="2"; > 3="3")						-
		Affected area (< 25 %="1"; 25-50%="2"; > 50%="3")
		Photo ID
		Comments
303	6_4	Presence (yes="+"; no ="-"; missing or destroyed on the section = "n.d.")	-	-	-	-	-	-
		Number of cells/foci (1="1"; 2-3="2"; > 3="3")
		Affected area (< 25 %="1"; 25-50%="2"; > 50%="3")
		Photo ID
		Comments
303	6_5	Presence (yes="+"; no ="-"; missing or destroyed on the section = "n.d.")	-	-	-	-	-	-
		Number of cells/foci (1="1"; 2-3="2"; > 3="3")
		Affected area (< 25 %="1"; 25-50%="2"; > 50%="3")
		Photo ID
		Comments
303	6_6	Presence (yes="+"; no ="-"; missing or destroyed on the section = "n.d.")	-	-	-	-	-	-
		Number of cells/foci (1="1"; 2-3="2"; > 3="3")
		Affected area (< 25 %="1"; 25-50%="2"; > 50%="3")
		Photo ID
		Comments
303		Proportion of sections with pathologies	0	0	0	0	0	0
		Mean prevalence	0	0	0	0	0	0
		Mean affected area	0	0	0	0	0	0
		Relative severity of the pathology	0	0	0	0	0	0
195	5_1	Presence (yes="+"; no ="-"; missing or destroyed on the section = "n.d.")	-	-	-	-	-	-
		Number of cells/foci (1="1"; 2-3="2"; > 3="3")
		Affected area (< 25 %="1"; 25-50%="2"; > 50%="3")
		Photo ID
		Comments
195	5_2	Presence (yes="+"; no ="-"; missing or destroyed on the section = "n.d.")	+	-	-	-	-	-
		Number of cells/foci (1="1"; 2-3="2"; > 3="3")	1
		Affected area (< 25 %="1"; 25-50%="2"; > 50%="3")	1
		Photo ID
		Comments
195	5_3	Presence (yes="+"; no ="-"; missing or destroyed on the section = "n.d.")	+	-	-	+	-	-
		Number of cells/foci (1="1"; 2-3="2"; > 3="3")	1			1
		Affected area (< 25 %="1"; 25-50%="2"; > 50%="3")	1			1
		Photo ID
		Comments
195	5_4	Presence (yes="+"; no ="-"; missing or destroyed on the section = "n.d.")	+	-	-	+	-	-
		Number of cells/foci (1="1"; 2-3="2"; > 3="3")	1			1
		Affected area (< 25 %="1"; 25-50%="2"; > 50%="3")	1			1
		Photo ID
		Comments
195	5_5	Presence (yes="+"; no ="-"; missing or destroyed on the section = "n.d.")	-	-	-	-	-	-
		Number of cells/foci (1="1"; 2-3="2"; > 3="3")
		Affected area (< 25 %="1"; 25-50%="2"; > 50%="3")
		Photo ID
		Comments
195	5_6	Presence (yes="+"; no ="-"; missing or destroyed on the section = "n.d.")	-	-	-	-	-	-
		Number of cells/foci (1="1"; 2-3="2"; > 3="3")
		Affected area (< 25 %="1"; 25-50%="2"; > 50%="3")
		Photo ID
		Comments
195		Proportion of sections with pathologies	0.5	0	0	0.333333	0	0
		Mean prevalence	1	0	0	1	0	0
		Mean affected area	1	0	0	1	0	0
		Relative severity of the pathology	0.5	0	0	0.333333	0	0

## Sheet: Hepatic parenchyma
Supplementary Table 1e. Grades of prevalence and affected area of morphological parameters of zebrafish hepatic parenchyma supported by representative photos*
*representative photos are available in the repository https://doi.org/10.6084/m9.figshare.13729069
sample №	section №	Parameters and scoring	Extensive necrosis, cystic degeneration of the hepatic parenchyma, Councilman bodies	Fibrosis of the hepatic parenchyma	Lymphocyte infiltration in the hepatic parenchyma	Granuloma in the hepatic parenchyma	Mast cells (eosinophilic granular cells) in the hepatic parenchyma (rounded cells with a strongly eosinophilic cytoplasm and a small strongly basophilic nucleus)	Hepatocyte vacuolization	Pigment accumulation in the hepatic parenchyma, intracytoplasmic cholestasis	Macrophage aggregates (Mas) in the hepatic parenchyma	Other
206	b3_3_1	Presence (yes="+"; no ="-"; missing or destroyed on the section = "n.d.")	-	-	-	-	-	+	-	-	+
		Number of cells/foci (1="1"; 2-3="2"; > 3="3")						3			1
		Affected area (< 25 %="1"; 25-50%="2"; > 50%="3")						3			1
		Photo ID									2120
		Comments						male			parasitic nematode in the liver
206	b3_3_2	Presence (yes="+"; no ="-"; missing or destroyed on the section = "n.d.")	-	-	-	-	-	+	-	-
		Number of cells/foci (1="1"; 2-3="2"; > 3="3")						3
		Affected area (< 25 %="1"; 25-50%="2"; > 50%="3")						3
		Photo ID
		Comments						male
206	b3_3_3	Presence (yes="+"; no ="-"; missing or destroyed on the section = "n.d.")	-	-	-	-	-	+	-	-
		Number of cells/foci (1="1"; 2-3="2"; > 3="3")						3
		Affected area (< 25 %="1"; 25-50%="2"; > 50%="3")						3
		Photo ID
		Comments						male
206	b3_3_4	Presence (yes="+"; no ="-"; missing or destroyed on the section = "n.d.")	-	-	-	-	-	+	-	-
		Number of cells/foci (1="1"; 2-3="2"; > 3="3")						3
		Affected area (< 25 %="1"; 25-50%="2"; > 50%="3")						3
		Photo ID
		Comments						male
206	b3_3_5	Presence (yes="+"; no ="-"; missing or destroyed on the section = "n.d.")	-	-	-	-	-	+	-	-
		Number of cells/foci (1="1"; 2-3="2"; > 3="3")						3
		Affected area (< 25 %="1"; 25-50%="2"; > 50%="3")						3
		Photo ID
		Comments						male
206	b3_3_6	Presence (yes="+"; no ="-"; missing or destroyed on the section = "n.d.")	-	-	-	-	-	+	-	-
		Number of cells/foci (1="1"; 2-3="2"; > 3="3")						3
		Affected area (< 25 %="1"; 25-50%="2"; > 50%="3")						3
		Photo ID
		Comments						male
206		Proportion of sections with pathologies	0	0	0	0	0	1	0	0
		Mean prevalence	0	0	0	0	0	3	0	0
		Mean affected area	0	0	0	0	0	3	0	0
		Relative severity of the pathology	0	0	0	0	0	9	0	0
202	h_3_1	Presence (yes="+"; no ="-"; missing or destroyed on the section = "n.d.")	-	-	-	-	-	+	-	-
		Number of cells/foci (1="1"; 2-3="2"; > 3="3")						3
		Affected area (< 25 %="1"; 25-50%="2"; > 50%="3")						3
		Photo ID
		Comments
202	h_3_2	Presence (yes="+"; no ="-"; missing or destroyed on the section = "n.d.")	-	-	-	-	-	+	-	-
		Number of cells/foci (1="1"; 2-3="2"; > 3="3")						3
		Affected area (< 25 %="1"; 25-50%="2"; > 50%="3")						3
		Photo ID
		Comments
202	h_3_3	Presence (yes="+"; no ="-"; missing or destroyed on the section = "n.d.")	-	-	-	-	-	+	-	-
		Number of cells/foci (1="1"; 2-3="2"; > 3="3")						3
		Affected area (< 25 %="1"; 25-50%="2"; > 50%="3")						3
		Photo ID
		Comments
202	h_3_4	Presence (yes="+"; no ="-"; missing or destroyed on the section = "n.d.")	-	-	-	-	-	+	-	-
		Number of cells/foci (1="1"; 2-3="2"; > 3="3")						3
		Affected area (< 25 %="1"; 25-50%="2"; > 50%="3")						3
		Photo ID
		Comments
202	h_3_5	Presence (yes="+"; no ="-"; missing or destroyed on the section = "n.d.")	-	-	-	-	-	+	-	-
		Number of cells/foci (1="1"; 2-3="2"; > 3="3")						3
		Affected area (< 25 %="1"; 25-50%="2"; > 50%="3")						3
		Photo ID
		Comments
202	h_3_6	Presence (yes="+"; no ="-"; missing or destroyed on the section = "n.d.")	-	-	-	-	+	+	-	-
		Number of cells/foci (1="1"; 2-3="2"; > 3="3")					1	3
		Affected area (< 25 %="1"; 25-50%="2"; > 50%="3")					1	3
		Photo ID
		Comments
202	h_3_7	Presence (yes="+"; no ="-"; missing or destroyed on the section = "n.d.")	-	-	-	-	-	+	-	-
		Number of cells/foci (1="1"; 2-3="2"; > 3="3")						3
		Affected area (< 25 %="1"; 25-50%="2"; > 50%="3")						3
		Photo ID
		Comments
202	h_3_8	Presence (yes="+"; no ="-"; missing or destroyed on the section = "n.d.")	-	-	-	-	-	+	-	-
		Number of cells/foci (1="1"; 2-3="2"; > 3="3")						3
		Affected area (< 25 %="1"; 25-50%="2"; > 50%="3")						3
		Photo ID
		Comments
202		Proportion of sections with pathologies	0	0	0	0	0.125	1	0	0
		Mean prevalence	0	0	0	0	1	3	0	0
		Mean affected area	0	0	0	0	1	3	0	0
		Relative severity of the pathology	0	0	0	0	0.125	9	0	0
205	h_1_1	Presence (yes="+"; no ="-"; missing or destroyed on the section = "n.d.")	-	-	-	-	-	+	-
		Number of cells/foci (1="1"; 2-3="2"; > 3="3")						3
		Affected area (< 25 %="1"; 25-50%="2"; > 50%="3")						3
		Photo ID
		Comments
205	h_1_2	Presence (yes="+"; no ="-"; missing or destroyed on the section = "n.d.")	-	-	-	-	-	+	-
		Number of cells/foci (1="1"; 2-3="2"; > 3="3")						3
		Affected area (< 25 %="1"; 25-50%="2"; > 50%="3")						3
		Photo ID
		Comments
205	h_1_3	Presence (yes="+"; no ="-"; missing or destroyed on the section = "n.d.")	-	-	-	-	-	+	-
		Number of cells/foci (1="1"; 2-3="2"; > 3="3")						3
		Affected area (< 25 %="1"; 25-50%="2"; > 50%="3")						3
		Photo ID
		Comments
205	h_1_4	Presence (yes="+"; no ="-"; missing or destroyed on the section = "n.d.")	-	-	-	-	-	+	-
		Number of cells/foci (1="1"; 2-3="2"; > 3="3")						3
		Affected area (< 25 %="1"; 25-50%="2"; > 50%="3")						3
		Photo ID
		Comments
205	h_1_5	Presence (yes="+"; no ="-"; missing or destroyed on the section = "n.d.")	-	-	-	-	-	+	-	+
		Number of cells/foci (1="1"; 2-3="2"; > 3="3")						3		3
		Affected area (< 25 %="1"; 25-50%="2"; > 50%="3")						3		1
		Photo ID
		Comments
205	h_1_6	Presence (yes="+"; no ="-"; missing or destroyed on the section = "n.d.")	-	-	-	-	-	+	-
		Number of cells/foci (1="1"; 2-3="2"; > 3="3")						3
		Affected area (< 25 %="1"; 25-50%="2"; > 50%="3")						3
		Photo ID
		Comments
205	h_1_7	Presence (yes="+"; no ="-"; missing or destroyed on the section = "n.d.")	-	-	-	-	-	+	-
		Number of cells/foci (1="1"; 2-3="2"; > 3="3")						3
		Affected area (< 25 %="1"; 25-50%="2"; > 50%="3")						3
		Photo ID
		Comments
205	h_1_8	Presence (yes="+"; no ="-"; missing or destroyed on the section = "n.d.")	-	-	-	-	-	+	-
		Number of cells/foci (1="1"; 2-3="2"; > 3="3")						3
		Affected area (< 25 %="1"; 25-50%="2"; > 50%="3")						3
		Photo ID
		Comments
205		Proportion of sections with pathologies	0	0	0	0	0	1	0	1
		Mean prevalence	0	0	0	0	0	3	0	3
		Mean affected area	0	0	0	0	0	3	0	1
		Relative severity of the pathology	0	0	0	0	0	9	0	3
153	4_1	Presence (yes="+"; no ="-"; missing or destroyed on the section = "n.d.")	-	-	+	-	-	+	-	-
		Number of cells/foci (1="1"; 2-3="2"; > 3="3")			3			3
		Affected area (< 25 %="1"; 25-50%="2"; > 50%="3")			1			3
		Photo ID			1438
		Comments
153	4_2	Presence (yes="+"; no ="-"; missing or destroyed on the section = "n.d.")	-	-	+	-	-	+	-	-
		Number of cells/foci (1="1"; 2-3="2"; > 3="3")			3			3
		Affected area (< 25 %="1"; 25-50%="2"; > 50%="3")			1			3
		Photo ID
		Comments
153	4_3	Presence (yes="+"; no ="-"; missing or destroyed on the section = "n.d.")	-	-	+	-	-	+	-	-
		Number of cells/foci (1="1"; 2-3="2"; > 3="3")			3			3
		Affected area (< 25 %="1"; 25-50%="2"; > 50%="3")			1			3
		Photo ID
		Comments
153	4_4	Presence (yes="+"; no ="-"; missing or destroyed on the section = "n.d.")	-	-	+	-	+	+	-	-
		Number of cells/foci (1="1"; 2-3="2"; > 3="3")			3		2	3
		Affected area (< 25 %="1"; 25-50%="2"; > 50%="3")			1		1	3
		Photo ID
		Comments
153	4_5	Presence (yes="+"; no ="-"; missing or destroyed on the section = "n.d.")	-	-	+	-	+	+	-	+
		Number of cells/foci (1="1"; 2-3="2"; > 3="3")			3		2	3		2
		Affected area (< 25 %="1"; 25-50%="2"; > 50%="3")			1		1	3		1
		Photo ID			1431, 1434, 1433
		Comments						female		Kupffer сells
153	4_6	Presence (yes="+"; no ="-"; missing or destroyed on the section = "n.d.")	-	-	+	-	+	+	-	+
		Number of cells/foci (1="1"; 2-3="2"; > 3="3")			3		2	3		3
		Affected area (< 25 %="1"; 25-50%="2"; > 50%="3")			1		1	3		1
		Photo ID			1428, 1429		1426			1427, 1430
		Comments						female		Kupffer сells
153		Proportion of sections with pathologies	0	0	1	0	0.5	1	0	0.333333
		Mean prevalence	0	0	3	0	2	3	0	2.5
		Mean affected area	0	0	1	0	1	3	0	1
		Relative severity of the pathology	0	0	3	0	1	9	0	0.833333
152	4_1	Presence (yes="+"; no ="-"; missing or destroyed on the section = "n.d.")	-	-	-	-	-	+	-	-
		Number of cells/foci (1="1"; 2-3="2"; > 3="3")						3
		Affected area (< 25 %="1"; 25-50%="2"; > 50%="3")						1
		Photo ID
		Comments						male
152	4_2	Presence (yes="+"; no ="-"; missing or destroyed on the section = "n.d.")	-	-	-	-	-	+	-	-
		Number of cells/foci (1="1"; 2-3="2"; > 3="3")						3
		Affected area (< 25 %="1"; 25-50%="2"; > 50%="3")						1
		Photo ID
		Comments						male
152	4_3	Presence (yes="+"; no ="-"; missing or destroyed on the section = "n.d.")	-	-	-	-	-	+	+	-
		Number of cells/foci (1="1"; 2-3="2"; > 3="3")						3	2
		Affected area (< 25 %="1"; 25-50%="2"; > 50%="3")						1	1
		Photo ID
		Comments						male	brown inclusions in the cytoplasm of hepatocytes
152	4_4	Presence (yes="+"; no ="-"; missing or destroyed on the section = "n.d.")	-	-	-	-	-	+	+	-
		Number of cells/foci (1="1"; 2-3="2"; > 3="3")						3	1
		Affected area (< 25 %="1"; 25-50%="2"; > 50%="3")						1	1
		Photo ID
		Comments						male	brown inclusions in the cytoplasm of hepatocytes
152	4_5	Presence (yes="+"; no ="-"; missing or destroyed on the section = "n.d.")	n.d.	n.d.	n.d.	n.d.	n.d.	n.d.	n.d.	n.d.
		Number of cells/foci (1="1"; 2-3="2"; > 3="3")
		Affected area (< 25 %="1"; 25-50%="2"; > 50%="3")
		Photo ID
		Comments
152	4_6	Presence (yes="+"; no ="-"; missing or destroyed on the section = "n.d.")	n.d.	n.d.	n.d.	n.d.	n.d.	n.d.	n.d.	n.d.
		Number of cells/foci (1="1"; 2-3="2"; > 3="3")
		Affected area (< 25 %="1"; 25-50%="2"; > 50%="3")
		Photo ID
		Comments
152		Proportion of sections with pathologies	0	0	0	0	0	1	0.5	0
		Mean prevalence	0	0	0	0	0	3	1.5	0
		Mean affected area	0	0	0	0	0	1	1	0
		Relative severity of the pathology	0	0	0	0	0	3	0.75	0
151	8_1	Presence (yes="+"; no ="-"; missing or destroyed on the section = "n.d.")	-	-	-	-	-	+	-	+
		Number of cells/foci (1="1"; 2-3="2"; > 3="3")						3		3
		Affected area (< 25 %="1"; 25-50%="2"; > 50%="3")						1		1
		Photo ID
		Comments						female
151	8_2	Presence (yes="+"; no ="-"; missing or destroyed on the section = "n.d.")	-	-	-	-	-	+	-	+
		Number of cells/foci (1="1"; 2-3="2"; > 3="3")						3		3
		Affected area (< 25 %="1"; 25-50%="2"; > 50%="3")						1		1
		Photo ID								1341
		Comments						female		large cells with a pale cytoplasm and a large pale basophilic nucleus in the parenchyma (epithelioid macrophages)
151	8_3	Presence (yes="+"; no ="-"; missing or destroyed on the section = "n.d.")	-	-	-	-	-	+	-	+
		Number of cells/foci (1="1"; 2-3="2"; > 3="3")						3		2
		Affected area (< 25 %="1"; 25-50%="2"; > 50%="3")						1		1
		Photo ID
		Comments						female		large cells with a pale cytoplasm and a large pale basophilic nucleus in the parenchyma (epithelioid macrophages)
151	8_4	Presence (yes="+"; no ="-"; missing or destroyed on the section = "n.d.")	-	-	-	-	-	+	-	+
		Number of cells/foci (1="1"; 2-3="2"; > 3="3")						3		3
		Affected area (< 25 %="1"; 25-50%="2"; > 50%="3")						1		1
		Photo ID
		Comments						female
151	8_5	Presence (yes="+"; no ="-"; missing or destroyed on the section = "n.d.")	-	-	-	-	-	+	-	+
		Number of cells/foci (1="1"; 2-3="2"; > 3="3")						3		3
		Affected area (< 25 %="1"; 25-50%="2"; > 50%="3")						1		1
		Photo ID								1345
		Comments						female		large cells with a pale cytoplasm and a large pale basophilic nucleus in the parenchyma (epithelioid macrophages)
151	8_6	Presence (yes="+"; no ="-"; missing or destroyed on the section = "n.d.")	-	-	-	-	-	+	-	+
		Number of cells/foci (1="1"; 2-3="2"; > 3="3")						3		2
		Affected area (< 25 %="1"; 25-50%="2"; > 50%="3")						1		1
		Photo ID
		Comments						female		large cells with a pale cytoplasm and a large pale basophilic nucleus in the parenchyma (epithelioid macrophages)
151		Proportion of sections with pathologies	0	0	0	0	0	1	0	1
		Mean prevalence	0	0	0	0	0	3	0	2.66667
		Mean affected area	0	0	0	0	0	1	0	1
		Relative severity of the pathology	0	0	0	0	0	3	0	2.66667
220	8_1	Presence (yes="+"; no ="-"; missing or destroyed on the section = "n.d.")	-	-	-	-	-	+	-	-
		Number of cells/foci (1="1"; 2-3="2"; > 3="3")						3
		Affected area (< 25 %="1"; 25-50%="2"; > 50%="3")						3
		Photo ID
		Comments						female
220	8_2	Presence (yes="+"; no ="-"; missing or destroyed on the section = "n.d.")	-	-	-	-	-	+	-	-
		Number of cells/foci (1="1"; 2-3="2"; > 3="3")						3
		Affected area (< 25 %="1"; 25-50%="2"; > 50%="3")						3
		Photo ID
		Comments						female
220	8_3	Presence (yes="+"; no ="-"; missing or destroyed on the section = "n.d.")	-	-	-	-	-	+	-	-
		Number of cells/foci (1="1"; 2-3="2"; > 3="3")						3
		Affected area (< 25 %="1"; 25-50%="2"; > 50%="3")						3
		Photo ID
		Comments						female
220	8_4	Presence (yes="+"; no ="-"; missing or destroyed on the section = "n.d.")	-	-	-	-	-	+	-	-
		Number of cells/foci (1="1"; 2-3="2"; > 3="3")						3
		Affected area (< 25 %="1"; 25-50%="2"; > 50%="3")						3
		Photo ID
		Comments						female
220	8_5	Presence (yes="+"; no ="-"; missing or destroyed on the section = "n.d.")	-	-	-	-	-	+	-	-
		Number of cells/foci (1="1"; 2-3="2"; > 3="3")						3
		Affected area (< 25 %="1"; 25-50%="2"; > 50%="3")						3
		Photo ID
		Comments						female
220	8_6	Presence (yes="+"; no ="-"; missing or destroyed on the section = "n.d.")	-	-	-	-	-	+	-	-
		Number of cells/foci (1="1"; 2-3="2"; > 3="3")						3
		Affected area (< 25 %="1"; 25-50%="2"; > 50%="3")						3
		Photo ID
		Comments						female
220	6_1	Presence (yes="+"; no ="-"; missing or destroyed on the section = "n.d.")	-	-	+	+	-	+	-	-
		Number of cells/foci (1="1"; 2-3="2"; > 3="3")			2	1		3
		Affected area (< 25 %="1"; 25-50%="2"; > 50%="3")			2	1		3
		Photo ID			1304	1305
		Comments			around the MPs-PEG	around the MPs-PEG		female
220	6_2	Presence (yes="+"; no ="-"; missing or destroyed on the section = "n.d.")	-	-	+	-	-	+	-	-
		Number of cells/foci (1="1"; 2-3="2"; > 3="3")			1			3
		Affected area (< 25 %="1"; 25-50%="2"; > 50%="3")			1			3
		Photo ID
		Comments			around the MPs-PEG			female
220	6_3	Presence (yes="+"; no ="-"; missing or destroyed on the section = "n.d.")	+	-	-	-	-	+	-	-
		Number of cells/foci (1="1"; 2-3="2"; > 3="3")	1					3
		Affected area (< 25 %="1"; 25-50%="2"; > 50%="3")	1					3
		Photo ID
		Comments						female
220	6_4	Presence (yes="+"; no ="-"; missing or destroyed on the section = "n.d.")	-	-	-	-	-	+	-	-
		Number of cells/foci (1="1"; 2-3="2"; > 3="3")						3
		Affected area (< 25 %="1"; 25-50%="2"; > 50%="3")						3
		Photo ID
		Comments						female
220	6_5	Presence (yes="+"; no ="-"; missing or destroyed on the section = "n.d.")	-	-	-	-	-	+	-	-
		Number of cells/foci (1="1"; 2-3="2"; > 3="3")						3
		Affected area (< 25 %="1"; 25-50%="2"; > 50%="3")						3
		Photo ID
		Comments						female
220	6_6	Presence (yes="+"; no ="-"; missing or destroyed on the section = "n.d.")	-	-	-	-	-	+	-	-
		Number of cells/foci (1="1"; 2-3="2"; > 3="3")						3
		Affected area (< 25 %="1"; 25-50%="2"; > 50%="3")						3
		Photo ID
		Comments						female
220		Proportion of sections with pathologies	0.0833333	0	0.166667	0.0833333	0	1	0	0
		Mean prevalence	1	0	1.5	1	0	3	0	0
		Mean affected area	1	0	1.5	1	0	2.75	0	0
		Relative severity of the pathology	0.0833333	0	0.375	0.0833333	0	8.25	0	0
219	10_1	Presence (yes="+"; no ="-"; missing or destroyed on the section = "n.d.")	-	-	-	-	-	+	-	-	+
		Number of cells/foci (1="1"; 2-3="2"; > 3="3")						3			1
		Affected area (< 25 %="1"; 25-50%="2"; > 50%="3")						3			1
		Photo ID									1288
		Comments						female			eosinophilic zone in the hepatic parenchyma
219	10_2	Presence (yes="+"; no ="-"; missing or destroyed on the section = "n.d.")	-	-	-	-	-	+	-	-
		Number of cells/foci (1="1"; 2-3="2"; > 3="3")						3
		Affected area (< 25 %="1"; 25-50%="2"; > 50%="3")						3
		Photo ID
		Comments						female
219	10_3	Presence (yes="+"; no ="-"; missing or destroyed on the section = "n.d.")	-	-	-	-	-	+	-	-
		Number of cells/foci (1="1"; 2-3="2"; > 3="3")						3
		Affected area (< 25 %="1"; 25-50%="2"; > 50%="3")						3
		Photo ID
		Comments						female
219	10_4	Presence (yes="+"; no ="-"; missing or destroyed on the section = "n.d.")	-	-	-	-	-	+	-	-
		Number of cells/foci (1="1"; 2-3="2"; > 3="3")						3
		Affected area (< 25 %="1"; 25-50%="2"; > 50%="3")						3
		Photo ID
		Comments						female
219	10_5	Presence (yes="+"; no ="-"; missing or destroyed on the section = "n.d.")	-	-	-	-	-	+	-	-
		Number of cells/foci (1="1"; 2-3="2"; > 3="3")						3
		Affected area (< 25 %="1"; 25-50%="2"; > 50%="3")						3
		Photo ID
		Comments						female
219	10_6	Presence (yes="+"; no ="-"; missing or destroyed on the section = "n.d.")	-	-	-	-	-	+	-	-
		Number of cells/foci (1="1"; 2-3="2"; > 3="3")						3
		Affected area (< 25 %="1"; 25-50%="2"; > 50%="3")						3
		Photo ID
		Comments						female
219		Proportion of sections with pathologies	0	0	0	0	0	1	0	0
		Mean prevalence	0	0	0	0	0	3	0	0
		Mean affected area	0	0	0	0	0	3	0	0
		Relative severity of the pathology	0	0	0	0	0	9	0	0
218	4_1	Presence (yes="+"; no ="-"; missing or destroyed on the section = "n.d.")	-	-	-	-	+	+	-	-
		Number of cells/foci (1="1"; 2-3="2"; > 3="3")					3	3
		Affected area (< 25 %="1"; 25-50%="2"; > 50%="3")					1	2
		Photo ID					1279
		Comments					near the capillary	male
218	4_2	Presence (yes="+"; no ="-"; missing or destroyed on the section = "n.d.")	-	-	-	-	-	+	-	-
		Number of cells/foci (1="1"; 2-3="2"; > 3="3")						3
		Affected area (< 25 %="1"; 25-50%="2"; > 50%="3")						3
		Photo ID
		Comments						male
218	4_3	Presence (yes="+"; no ="-"; missing or destroyed on the section = "n.d.")	-	-	-	-	-	+	-	-
		Number of cells/foci (1="1"; 2-3="2"; > 3="3")						3
		Affected area (< 25 %="1"; 25-50%="2"; > 50%="3")						2
		Photo ID
		Comments						male
218	4_4	Presence (yes="+"; no ="-"; missing or destroyed on the section = "n.d.")	-	-	-	-	+	+	-	-
		Number of cells/foci (1="1"; 2-3="2"; > 3="3")					3	3
		Affected area (< 25 %="1"; 25-50%="2"; > 50%="3")					1	2
		Photo ID
		Comments					near the capillary	male
218	4_5	Presence (yes="+"; no ="-"; missing or destroyed on the section = "n.d.")	-	-	-	-	+	+	-	-
		Number of cells/foci (1="1"; 2-3="2"; > 3="3")					3	3
		Affected area (< 25 %="1"; 25-50%="2"; > 50%="3")					1	2
		Photo ID
		Comments					near the capillary	male
218	4_6	Presence (yes="+"; no ="-"; missing or destroyed on the section = "n.d.")	-	-	-	-	+	+	-	-
		Number of cells/foci (1="1"; 2-3="2"; > 3="3")					3	3
		Affected area (< 25 %="1"; 25-50%="2"; > 50%="3")					1	2
		Photo ID
		Comments					near the capillary	male
218		Proportion of sections with pathologies	0	0	0	0	0.666667	1	0	0
		Mean prevalence	0	0	0	0	3	3	0	0
		Mean affected area	0	0	0	0	1	2.16667	0	0
		Relative severity of the pathology	0	0	0	0	2	6.5	0	0
163	3_1	Presence (yes="+"; no ="-"; missing or destroyed on the section = "n.d.")	-	-	-	-	-	+	-	-
		Number of cells/foci (1="1"; 2-3="2"; > 3="3")						3
		Affected area (< 25 %="1"; 25-50%="2"; > 50%="3")						3
		Photo ID
		Comments						male
163	3_2	Presence (yes="+"; no ="-"; missing or destroyed on the section = "n.d.")	-	-	-	-	-	+	-	-
		Number of cells/foci (1="1"; 2-3="2"; > 3="3")						3
		Affected area (< 25 %="1"; 25-50%="2"; > 50%="3")						3
		Photo ID
		Comments						male
163	3_3	Presence (yes="+"; no ="-"; missing or destroyed on the section = "n.d.")	-	-	-	-	-	+	-	-
		Number of cells/foci (1="1"; 2-3="2"; > 3="3")						3
		Affected area (< 25 %="1"; 25-50%="2"; > 50%="3")						3
		Photo ID
		Comments						male
163	3_4	Presence (yes="+"; no ="-"; missing or destroyed on the section = "n.d.")	-	-	-	-	-	+	-	-
		Number of cells/foci (1="1"; 2-3="2"; > 3="3")						3
		Affected area (< 25 %="1"; 25-50%="2"; > 50%="3")						3
		Photo ID
		Comments						male
163	3_5	Presence (yes="+"; no ="-"; missing or destroyed on the section = "n.d.")	-	-	+	-	-	+	-	+
		Number of cells/foci (1="1"; 2-3="2"; > 3="3")			1			3		1
		Affected area (< 25 %="1"; 25-50%="2"; > 50%="3")			1			3		1
		Photo ID								1235
		Comments						male		Kupffer сells
163	3_6	Presence (yes="+"; no ="-"; missing or destroyed on the section = "n.d.")	-	-	-	-	-	+	+	+	+
		Number of cells/foci (1="1"; 2-3="2"; > 3="3")						3	1	1	1
		Affected area (< 25 %="1"; 25-50%="2"; > 50%="3")						3	1	1	1
		Photo ID								1237
		Comments						male		Kupffer сells
163		Proportion of sections with pathologies	0	0	0.166667	0	0	1	0.166667	0.333333
		Mean prevalence	0	0	1	0	0	3	1	1
		Mean affected area	0	0	1	0	0	3	1	1
		Relative severity of the pathology	0	0	0.166667	0	0	9	0.166667	0.333333
162	8_1	Presence (yes="+"; no ="-"; missing or destroyed on the section = "n.d.")	-	-	-	-	-	+	-	-
		Number of cells/foci (1="1"; 2-3="2"; > 3="3")						3
		Affected area (< 25 %="1"; 25-50%="2"; > 50%="3")						3
		Photo ID
		Comments						female
162	8_2	Presence (yes="+"; no ="-"; missing or destroyed on the section = "n.d.")	-	-	-	-	-	+	-	-
		Number of cells/foci (1="1"; 2-3="2"; > 3="3")						3
		Affected area (< 25 %="1"; 25-50%="2"; > 50%="3")						3
		Photo ID
		Comments						female
162	8_3	Presence (yes="+"; no ="-"; missing or destroyed on the section = "n.d.")	-	-	-	-	-	+	+	-
		Number of cells/foci (1="1"; 2-3="2"; > 3="3")						3	3
		Affected area (< 25 %="1"; 25-50%="2"; > 50%="3")						3	1
		Photo ID
		Comments						female	brown droplets in the hepatocyte cytoplasm
162	8_4	Presence (yes="+"; no ="-"; missing or destroyed on the section = "n.d.")	-	-	-	-	-	+	+	-
		Number of cells/foci (1="1"; 2-3="2"; > 3="3")						3	3
		Affected area (< 25 %="1"; 25-50%="2"; > 50%="3")						3	1
		Photo ID
		Comments						female	brown droplets in the hepatocyte cytoplasm
162	8_5	Presence (yes="+"; no ="-"; missing or destroyed on the section = "n.d.")	-	-	-	-	-	+	-	-
		Number of cells/foci (1="1"; 2-3="2"; > 3="3")						3
		Affected area (< 25 %="1"; 25-50%="2"; > 50%="3")						3
		Photo ID
		Comments						female
162	8_6	Presence (yes="+"; no ="-"; missing or destroyed on the section = "n.d.")	-	-	-	-	-	+	+	-
		Number of cells/foci (1="1"; 2-3="2"; > 3="3")						3	2
		Affected area (< 25 %="1"; 25-50%="2"; > 50%="3")						3	1
		Photo ID
		Comments							brown droplets in the hepatocyte cytoplasm
162		Proportion of sections with pathologies	0	0	0	0	0	1	0.5	0
		Mean prevalence	0	0	0	0	0	3	2.66667	0
		Mean affected area	0	0	0	0	0	3	1	0
		Relative severity of the pathology	0	0	0	0	0	9	1.33333	0
138	4_1	Presence (yes="+"; no ="-"; missing or destroyed on the section = "n.d.")	-	-	-	-	-	+	-	-	+
		Number of cells/foci (1="1"; 2-3="2"; > 3="3")						3			3
		Affected area (< 25 %="1"; 25-50%="2"; > 50%="3")						1			2
		Photo ID									1177
		Comments						male			hemosiderin-laden macrophages in the abdominal cavity
138	4_2	Presence (yes="+"; no ="-"; missing or destroyed on the section = "n.d.")	-	-	-	-	-	+	-	-	+
		Number of cells/foci (1="1"; 2-3="2"; > 3="3")						3			3
		Affected area (< 25 %="1"; 25-50%="2"; > 50%="3")						1			2
		Photo ID
		Comments						male			hemosiderin-laden macrophages in the abdominal cavity
138	4_3	Presence (yes="+"; no ="-"; missing or destroyed on the section = "n.d.")	-	-	-	-	-	+	-	-	+
		Number of cells/foci (1="1"; 2-3="2"; > 3="3")						3			1
		Affected area (< 25 %="1"; 25-50%="2"; > 50%="3")						1			1
		Photo ID									1181, 1186
		Comments						male			hepatocyte karyomegaly	1
138	4_4	Presence (yes="+"; no ="-"; missing or destroyed on the section = "n.d.")	-	-	-	-	-	+	-	-	+
		Number of cells/foci (1="1"; 2-3="2"; > 3="3")						3			3
		Affected area (< 25 %="1"; 25-50%="2"; > 50%="3")						1			2
		Photo ID
		Comments						male			hemosiderin-laden macrophages in the abdominal cavity
138	4_5	Presence (yes="+"; no ="-"; missing or destroyed on the section = "n.d.")	-	-	-	-	-	+	-	-	+
		Number of cells/foci (1="1"; 2-3="2"; > 3="3")						3			3
		Affected area (< 25 %="1"; 25-50%="2"; > 50%="3")						1			2
		Photo ID
		Comments						male			hemosiderin-laden macrophages in the abdominal cavity
138	4_6	Presence (yes="+"; no ="-"; missing or destroyed on the section = "n.d.")	-	-	-	-	-	+	-	-	+
		Number of cells/foci (1="1"; 2-3="2"; > 3="3")						3			3
		Affected area (< 25 %="1"; 25-50%="2"; > 50%="3")						1			2
		Photo ID
		Comments						male			hemosiderin-laden macrophages in the abdominal cavity
138		Proportion of sections with pathologies	0	0	0	0	0	1	0	0
		Mean prevalence	0	0	0	0	0	3	0	0
		Mean affected area	0	0	0	0	0	1	0	0
		Relative severity of the pathology	0	0	0	0	0	3	0	0
135	7_1	Presence (yes="+"; no ="-"; missing or destroyed on the section = "n.d.")	-	-	-	-	-	+	-	-
		Number of cells/foci (1="1"; 2-3="2"; > 3="3")						3
		Affected area (< 25 %="1"; 25-50%="2"; > 50%="3")						3
		Photo ID
		Comments						male
135	7_2	Presence (yes="+"; no ="-"; missing or destroyed on the section = "n.d.")	-	-	-	-	-	+	-	-
		Number of cells/foci (1="1"; 2-3="2"; > 3="3")						3
		Affected area (< 25 %="1"; 25-50%="2"; > 50%="3")						3
		Photo ID
		Comments						male
135	7_3	Presence (yes="+"; no ="-"; missing or destroyed on the section = "n.d.")	-	-	-	-	-	+	-	-
		Number of cells/foci (1="1"; 2-3="2"; > 3="3")						3
		Affected area (< 25 %="1"; 25-50%="2"; > 50%="3")						3
		Photo ID
		Comments						male
135	7_4	Presence (yes="+"; no ="-"; missing or destroyed on the section = "n.d.")	-	-	-	-	-	+	-	-
		Number of cells/foci (1="1"; 2-3="2"; > 3="3")						3
		Affected area (< 25 %="1"; 25-50%="2"; > 50%="3")						3
		Photo ID
		Comments						male
135	7_5	Presence (yes="+"; no ="-"; missing or destroyed on the section = "n.d.")	-	-	-	-	-	+	-	-
		Number of cells/foci (1="1"; 2-3="2"; > 3="3")						3
		Affected area (< 25 %="1"; 25-50%="2"; > 50%="3")						3
		Photo ID
		Comments						male
135	7_6	Presence (yes="+"; no ="-"; missing or destroyed on the section = "n.d.")	-	-	-	-	-	+	-	-
		Number of cells/foci (1="1"; 2-3="2"; > 3="3")						3
		Affected area (< 25 %="1"; 25-50%="2"; > 50%="3")						3
		Photo ID
		Comments						male
135		Proportion of sections with pathologies	0	0	0	0	0	1	0	0
		Mean prevalence	0	0	0	0	0	3	0	0
		Mean affected area	0	0	0	0	0	3	0	0
		Relative severity of the pathology	0	0	0	0	0	9	0	0
196	6_1	Presence (yes="+"; no ="-"; missing or destroyed on the section = "n.d.")	-	-	-	-	-	+	-	-
		Number of cells/foci (1="1"; 2-3="2"; > 3="3")						3
		Affected area (< 25 %="1"; 25-50%="2"; > 50%="3")						3
		Photo ID
		Comments						male
196	6_2	Presence (yes="+"; no ="-"; missing or destroyed on the section = "n.d.")	-	-	-	-	-	+	-	-
		Number of cells/foci (1="1"; 2-3="2"; > 3="3")						3
		Affected area (< 25 %="1"; 25-50%="2"; > 50%="3")						3
		Photo ID
		Comments						male
196	6_3	Presence (yes="+"; no ="-"; missing or destroyed on the section = "n.d.")	-	-	-	-	+	+	-	-
		Number of cells/foci (1="1"; 2-3="2"; > 3="3")					3	3
		Affected area (< 25 %="1"; 25-50%="2"; > 50%="3")					1	3
		Photo ID					1101
		Comments						male
196	6_4	Presence (yes="+"; no ="-"; missing or destroyed on the section = "n.d.")	-	-	-	-	-	+	-	-
		Number of cells/foci (1="1"; 2-3="2"; > 3="3")						3
		Affected area (< 25 %="1"; 25-50%="2"; > 50%="3")						3
		Photo ID
		Comments						male
196	6_5	Presence (yes="+"; no ="-"; missing or destroyed on the section = "n.d.")	-	-	-	-	-	+	-	-
		Number of cells/foci (1="1"; 2-3="2"; > 3="3")						3
		Affected area (< 25 %="1"; 25-50%="2"; > 50%="3")						3
		Photo ID
		Comments						male
196	6_6	Presence (yes="+"; no ="-"; missing or destroyed on the section = "n.d.")	-	-	-	-	-	+	-	-
		Number of cells/foci (1="1"; 2-3="2"; > 3="3")						3
		Affected area (< 25 %="1"; 25-50%="2"; > 50%="3")						3
		Photo ID
		Comments						male
196		Proportion of sections with pathologies	0	0	0	0	0.166667	1	0	0
		Mean prevalence	0	0	0	0	3	3	0	0
		Mean affected area	0	0	0	0	1	3	0	0
		Relative severity of the pathology	0	0	0	0	0.5	9	0	0
197	6_1	Presence (yes="+"; no ="-"; missing or destroyed on the section = "n.d.")	-	-	-	-	-	+	-	-
		Number of cells/foci (1="1"; 2-3="2"; > 3="3")						3
		Affected area (< 25 %="1"; 25-50%="2"; > 50%="3")						3
		Photo ID
		Comments						male
197	6_2	Presence (yes="+"; no ="-"; missing or destroyed on the section = "n.d.")	-	-	-	-	-	+	-	-
		Number of cells/foci (1="1"; 2-3="2"; > 3="3")						3
		Affected area (< 25 %="1"; 25-50%="2"; > 50%="3")						3
		Photo ID
		Comments						male
197	6_3	Presence (yes="+"; no ="-"; missing or destroyed on the section = "n.d.")	-	-	-	-	-	+	-	+
		Number of cells/foci (1="1"; 2-3="2"; > 3="3")						3		1
		Affected area (< 25 %="1"; 25-50%="2"; > 50%="3")						3		1
		Photo ID
		Comments						male		in the capillary (m.b. an artefact)
197	6_4	Presence (yes="+"; no ="-"; missing or destroyed on the section = "n.d.")	-	-	-	-	-	+	-	-
		Number of cells/foci (1="1"; 2-3="2"; > 3="3")						3
		Affected area (< 25 %="1"; 25-50%="2"; > 50%="3")						3
		Photo ID
		Comments						male
197	6_5	Presence (yes="+"; no ="-"; missing or destroyed on the section = "n.d.")	-	-	-	-	-	+	-	-
		Number of cells/foci (1="1"; 2-3="2"; > 3="3")						3
		Affected area (< 25 %="1"; 25-50%="2"; > 50%="3")						3
		Photo ID
		Comments						male
197	6_6	Presence (yes="+"; no ="-"; missing or destroyed on the section = "n.d.")	-	-	-	-	-	+	-	-	+
		Number of cells/foci (1="1"; 2-3="2"; > 3="3")						3			1
		Affected area (< 25 %="1"; 25-50%="2"; > 50%="3")						3			1
		Photo ID									1255, 1256
		Comments						male			lipid droplets in the hepatic parenchyma
197		Proportion of sections with pathologies	0	0	0	0	0	1	0	0.166667
		Mean prevalence	0	0	0	0	0	3	0	1
		Mean affected area	0	0	0	0	0	3	0	1
		Relative severity of the pathology	0	0	0	0	0	9	0	0.166667
144	5_1	Presence (yes="+"; no ="-"; missing or destroyed on the section = "n.d.")	-	-	-	-	-	+	-	+
		Number of cells/foci (1="1"; 2-3="2"; > 3="3")						3		2
		Affected area (< 25 %="1"; 25-50%="2"; > 50%="3")						1		1
		Photo ID
		Comments						male		Kupffer сells
144	5_2	Presence (yes="+"; no ="-"; missing or destroyed on the section = "n.d.")	-	-	-	-	-	+	-	+
		Number of cells/foci (1="1"; 2-3="2"; > 3="3")						3		2
		Affected area (< 25 %="1"; 25-50%="2"; > 50%="3")						1		1
		Photo ID
		Comments						male		Kupffer сells
144	5_3	Presence (yes="+"; no ="-"; missing or destroyed on the section = "n.d.")	-	-	-	-	-	+	-	+
		Number of cells/foci (1="1"; 2-3="2"; > 3="3")						3		2
		Affected area (< 25 %="1"; 25-50%="2"; > 50%="3")						1		1
		Photo ID
		Comments						male		Kupffer сells
144	5_4	Presence (yes="+"; no ="-"; missing or destroyed on the section = "n.d.")	-	-	-	-	-	+	-	+
		Number of cells/foci (1="1"; 2-3="2"; > 3="3")						3		2
		Affected area (< 25 %="1"; 25-50%="2"; > 50%="3")						1		1
		Photo ID								1060, 1063
		Comments						male		Kupffer сells
144	5_5	Presence (yes="+"; no ="-"; missing or destroyed on the section = "n.d.")	-	-	-	-	-	+	-	+
		Number of cells/foci (1="1"; 2-3="2"; > 3="3")						3		2
		Affected area (< 25 %="1"; 25-50%="2"; > 50%="3")						1		1
		Photo ID
		Comments						male		Kupffer сells
144	5_6	Presence (yes="+"; no ="-"; missing or destroyed on the section = "n.d.")	-	-	-	-	-	+	-	+
		Number of cells/foci (1="1"; 2-3="2"; > 3="3")						3		1
		Affected area (< 25 %="1"; 25-50%="2"; > 50%="3")						1		1
		Photo ID
		Comments						male		Kupffer сells
144		Proportion of sections with pathologies	0	0	0	0	0	1	0	1
		Mean prevalence	0	0	0	0	0	3	0	1.83333
		Mean affected area	0	0	0	0	0	1	0	1
		Relative severity of the pathology	0	0	0	0	0	3	0	1.83333
303	6_1	Presence (yes="+"; no ="-"; missing or destroyed on the section = "n.d.")	-	-	+	-	+	+	-	-	+
		Number of cells/foci (1="1"; 2-3="2"; > 3="3")			2		3	3			3
		Affected area (< 25 %="1"; 25-50%="2"; > 50%="3")			1		1	1			1
		Photo ID					1258, 1010
		Comments					in the vessels; around the vessels	female			hepatocyte karyomegaly
303	6_2	Presence (yes="+"; no ="-"; missing or destroyed on the section = "n.d.")	-	-	+	-	+	+	-	-	+
		Number of cells/foci (1="1"; 2-3="2"; > 3="3")			3		3	3			1
		Affected area (< 25 %="1"; 25-50%="2"; > 50%="3")			1		1	1			1
		Photo ID					1013, 1014				1016
		Comments					in the vessels; around the vessels	female			eosinophilic zone in the hepatic parenchyma
303	6_3	Presence (yes="+"; no ="-"; missing or destroyed on the section = "n.d.")	-	-	+	-	+	+	-	-	+
		Number of cells/foci (1="1"; 2-3="2"; > 3="3")			2		3	3			2
		Affected area (< 25 %="1"; 25-50%="2"; > 50%="3")			1		1	1			1
		Photo ID					1001				2138, 2139
		Comments					around the vessels	female			hepatocyte karyomegaly
303	6_4	Presence (yes="+"; no ="-"; missing or destroyed on the section = "n.d.")	-	-	+	-	+	+	-	-	+
		Number of cells/foci (1="1"; 2-3="2"; > 3="3")			1		3	3			2
		Affected area (< 25 %="1"; 25-50%="2"; > 50%="3")			1		1	1			1
		Photo ID					1003
		Comments					around the vessels	female			hepatocyte karyomegaly
303	6_5	Presence (yes="+"; no ="-"; missing or destroyed on the section = "n.d.")	-	-	+	-	+	+	-	-	+
		Number of cells/foci (1="1"; 2-3="2"; > 3="3")			1		3	3			1
		Affected area (< 25 %="1"; 25-50%="2"; > 50%="3")			1		1	1			1
		Photo ID					1006
		Comments					around the vessels	female			hepatocyte karyomegaly
303	6_6	Presence (yes="+"; no ="-"; missing or destroyed on the section = "n.d.")	-	-	+	-	+	+	-	-	+
		Number of cells/foci (1="1"; 2-3="2"; > 3="3")			1		3	3			2
		Affected area (< 25 %="1"; 25-50%="2"; > 50%="3")			1		1	1			1
		Photo ID					1007				2142
		Comments					around the vessels	female			hepatocyte karyomegaly
303		Proportion of sections with pathologies	0	0	1	0	1	1	0	0
		Mean prevalence	0	0	1.66667	0	3	3	0	0
		Mean affected area	0	0	1	0	1	1	0	0
		Relative severity of the pathology	0	0	1.66667	0	3	3	0	0
195	2_1	Presence (yes="+"; no ="-"; missing or destroyed on the section = "n.d.")	-	-	-	-	+	+	-	-
		Number of cells/foci (1="1"; 2-3="2"; > 3="3")					2	3
		Affected area (< 25 %="1"; 25-50%="2"; > 50%="3")					1	3
		Photo ID						841
		Comments						male
195	2_2	Presence (yes="+"; no ="-"; missing or destroyed on the section = "n.d.")	-	-	-	-	+	+	-	-
		Number of cells/foci (1="1"; 2-3="2"; > 3="3")					1	3
		Affected area (< 25 %="1"; 25-50%="2"; > 50%="3")					2	3
		Photo ID					843, 842	842
		Comments					accumulation near the capillary under connective tissue surrounding the liver	male
195	2_3	Presence (yes="+"; no ="-"; missing or destroyed on the section = "n.d.")	-	-	-	-	-	+	-	-
		Number of cells/foci (1="1"; 2-3="2"; > 3="3")						3
		Affected area (< 25 %="1"; 25-50%="2"; > 50%="3")						3
		Photo ID
		Comments						male
195	2_4	Presence (yes="+"; no ="-"; missing or destroyed on the section = "n.d.")	-	-	-	-	-	+	-	-
		Number of cells/foci (1="1"; 2-3="2"; > 3="3")						3
		Affected area (< 25 %="1"; 25-50%="2"; > 50%="3")						3
		Photo ID
		Comments						male
195	2_5	Presence (yes="+"; no ="-"; missing or destroyed on the section = "n.d.")	-	-	-	-	-	+	-	-
		Number of cells/foci (1="1"; 2-3="2"; > 3="3")						3
		Affected area (< 25 %="1"; 25-50%="2"; > 50%="3")						3
		Photo ID
		Comments						male
195	2_6	Presence (yes="+"; no ="-"; missing or destroyed on the section = "n.d.")	-	-	-	-	-	+	-	-
		Number of cells/foci (1="1"; 2-3="2"; > 3="3")						3
		Affected area (< 25 %="1"; 25-50%="2"; > 50%="3")						3
		Photo ID
		Comments						male
195		Proportion of sections with pathologies	0	0	0	0	0.333333	1	0	0
		Mean prevalence	0	0	0	0	1.5	3	0	0
		Mean affected area	0	0	0	0	1.5	3	0	0
		Relative severity of the pathology	0	0	0	0	0.75	9	0	0

## Sheet: Bile duct, hepatic vasculature
Supplementary Table 1f. Grades of prevalence and affected area of morphological parameters of zebrafish hepatic vasculature and bile ducts supported by representative photos*
*representative photos are available in the repository https://doi.org/10.6084/m9.figshare.13729069
sample №	section №	Parameters and scoring	Deposits in the bile canaliculus and ducts	Extensive regression/atrophy of the bile canaliculus and ducts necrosis; necrosis of bile canaliculus epithelial cells	Fibrosis of the bile canaliculus	Lymphocyte infiltration around the bile canaliculus and ducts	Mast cells (eosinophilic granular cells) around the bile canaliculus and ducts (rounded cells with a strongly eosinophilic cytoplasm and a small strongly basophilic nucleus)	Hepatic hemorrhage	Hepatic vascular congestion, stasis, hyperemia	Thrombosis in the liver	Hepatic vascular fibrosis	Lymphocytic infiltration around the vessels of the liver	Macrophage aggregates (Mas) around the hepatic capillaries (amoeboid cells with red or brown (hemosiderin-laden) cytoplasm with inclusions and a large basophilic nucleus)	Mast cells (eosinophilic granular cells) in the vessels of the liver (rounded cells with a strongly eosinophilic cytoplasm and a small strongly basophilic nucleus)	Neoplasms of the liver	Other
206	b3_3_1	Presence (yes="+"; no ="-"; missing or destroyed on the section = "n.d.")	-	-	-	-	-	-	-	-	-	-	-	-	-
		Number of cells/foci (1="1"; 2-3="2"; > 3="3")
		Affected area (< 25 %="1"; 25-50%="2"; > 50%="3")
		Photo ID
		Comments
206	b3_3_2	Presence (yes="+"; no ="-"; missing or destroyed on the section = "n.d.")	-	-	-	-	+	-	-	-	-	-	-	-	-
		Number of cells/foci (1="1"; 2-3="2"; > 3="3")					1
		Affected area (< 25 %="1"; 25-50%="2"; > 50%="3")					1
		Photo ID
		Comments
206	b3_3_3	Presence (yes="+"; no ="-"; missing or destroyed on the section = "n.d.")	-	-	-	-	-	-	-	-	-	-	-	-	-
		Number of cells/foci (1="1"; 2-3="2"; > 3="3")
		Affected area (< 25 %="1"; 25-50%="2"; > 50%="3")
		Photo ID
		Comments
206	b3_3_4	Presence (yes="+"; no ="-"; missing or destroyed on the section = "n.d.")	-	-	-	-	-	-	-	-	-	-	-	-	-
		Number of cells/foci (1="1"; 2-3="2"; > 3="3")
		Affected area (< 25 %="1"; 25-50%="2"; > 50%="3")
		Photo ID
		Comments
206	b3_3_5	Presence (yes="+"; no ="-"; missing or destroyed on the section = "n.d.")	-	-	-	-	-	-	-	-	-	-	-	-	-
		Number of cells/foci (1="1"; 2-3="2"; > 3="3")
		Affected area (< 25 %="1"; 25-50%="2"; > 50%="3")
		Photo ID
		Comments
206	b3_3_6	Presence (yes="+"; no ="-"; missing or destroyed on the section = "n.d.")	-	-	-	-	-	-	-	-	-	-	-	-	-
		Number of cells/foci (1="1"; 2-3="2"; > 3="3")
		Affected area (< 25 %="1"; 25-50%="2"; > 50%="3")
		Photo ID
		Comments
206		Proportion of sections with pathologies	0	0	0	0	0.166667	0	0	0	0	0	0	0	0
		Mean prevalence	0	0	0	0	1	0	0	0	0	0	0	0	0
		Mean affected area	0	0	0	0	1	0	0	0	0	0	0	0	0
		Relative severity of the pathology	0	0	0	0	0.166667	0	0	0	0	0	0	0	0
202	h_3_1	Presence (yes="+"; no ="-"; missing or destroyed on the section = "n.d.")	-	-	-	-	-	-	-	-	-	-	-	-	-
		Number of cells/foci (1="1"; 2-3="2"; > 3="3")
		Affected area (< 25 %="1"; 25-50%="2"; > 50%="3")
		Photo ID
		Comments
202	h_3_2	Presence (yes="+"; no ="-"; missing or destroyed on the section = "n.d.")	-	-	-	-	-	-	-	-	-	-	-	-	-
		Number of cells/foci (1="1"; 2-3="2"; > 3="3")
		Affected area (< 25 %="1"; 25-50%="2"; > 50%="3")
		Photo ID
		Comments
202	h_3_3	Presence (yes="+"; no ="-"; missing or destroyed on the section = "n.d.")	-	-	-	-	-	-	-	-	-	-	-	-	-
		Number of cells/foci (1="1"; 2-3="2"; > 3="3")
		Affected area (< 25 %="1"; 25-50%="2"; > 50%="3")
		Photo ID
		Comments
202	h_3_4	Presence (yes="+"; no ="-"; missing or destroyed on the section = "n.d.")	-	-	-	-	-	-	-	-	-	-	-	-	-
		Number of cells/foci (1="1"; 2-3="2"; > 3="3")
		Affected area (< 25 %="1"; 25-50%="2"; > 50%="3")
		Photo ID
		Comments
202	h_3_5	Presence (yes="+"; no ="-"; missing or destroyed on the section = "n.d.")	-	-	-	-	-	-	-	-	-	-	-	-	-
		Number of cells/foci (1="1"; 2-3="2"; > 3="3")
		Affected area (< 25 %="1"; 25-50%="2"; > 50%="3")
		Photo ID
		Comments
202	h_3_6	Presence (yes="+"; no ="-"; missing or destroyed on the section = "n.d.")	-	-	-	-	-	-	-	-	-	-	-	-	-
		Number of cells/foci (1="1"; 2-3="2"; > 3="3")
		Affected area (< 25 %="1"; 25-50%="2"; > 50%="3")
		Photo ID
		Comments
202	h_3_7	Presence (yes="+"; no ="-"; missing or destroyed on the section = "n.d.")	-	-	-	-	-	-	-	-	-	-	-	-	-
		Number of cells/foci (1="1"; 2-3="2"; > 3="3")
		Affected area (< 25 %="1"; 25-50%="2"; > 50%="3")
		Photo ID
		Comments
202	h_3_8	Presence (yes="+"; no ="-"; missing or destroyed on the section = "n.d.")	-	-	-	-	-	-	-	-	-	-	-	-	-
		Number of cells/foci (1="1"; 2-3="2"; > 3="3")
		Affected area (< 25 %="1"; 25-50%="2"; > 50%="3")
		Photo ID
		Comments
202		Proportion of sections with pathologies	0	0	0	0	0	0	0	0	0	0	0	0	0
		Mean prevalence	0	0	0	0	0	0	0	0	0	0	0	0	0
		Mean affected area	0	0	0	0	0	0	0	0	0	0	0	0	0
		Relative severity of the pathology	0	0	0	0	0	0	0	0	0	0	0	0	0
205	h_1_1	Presence (yes="+"; no ="-"; missing or destroyed on the section = "n.d.")	-	-	-	-	-	-	-	-	-	-	-	-	-
		Number of cells/foci (1="1"; 2-3="2"; > 3="3")
		Affected area (< 25 %="1"; 25-50%="2"; > 50%="3")
		Photo ID
		Comments
205	h_1_2	Presence (yes="+"; no ="-"; missing or destroyed on the section = "n.d.")	-	-	-	-	-	-	-	-	-	-	-	-	-
		Number of cells/foci (1="1"; 2-3="2"; > 3="3")
		Affected area (< 25 %="1"; 25-50%="2"; > 50%="3")
		Photo ID
		Comments
205	h_1_3	Presence (yes="+"; no ="-"; missing or destroyed on the section = "n.d.")	-	-	-	-	+	-	-	-	-	-	-	-	-
		Number of cells/foci (1="1"; 2-3="2"; > 3="3")					3
		Affected area (< 25 %="1"; 25-50%="2"; > 50%="3")					1
		Photo ID
		Comments					exit of the bile duct from the liver into the body cavity
205	h_1_4	Presence (yes="+"; no ="-"; missing or destroyed on the section = "n.d.")	-	-	-	-	-	-	-	-	-	-	-	-	-
		Number of cells/foci (1="1"; 2-3="2"; > 3="3")
		Affected area (< 25 %="1"; 25-50%="2"; > 50%="3")
		Photo ID
		Comments
205	h_1_5	Presence (yes="+"; no ="-"; missing or destroyed on the section = "n.d.")	-	-	-	-	+	-	-	-	-	-	-	-	-
		Number of cells/foci (1="1"; 2-3="2"; > 3="3")					3
		Affected area (< 25 %="1"; 25-50%="2"; > 50%="3")					1
		Photo ID
		Comments					exit of the bile duct from the liver into the body cavity
205	h_1_6	Presence (yes="+"; no ="-"; missing or destroyed on the section = "n.d.")	-	-	-	-	+	-	-	-	-	-	-	-	-
		Number of cells/foci (1="1"; 2-3="2"; > 3="3")					3
		Affected area (< 25 %="1"; 25-50%="2"; > 50%="3")					1
		Photo ID
		Comments					exit of the bile duct from the liver into the body cavity
205	h_1_7	Presence (yes="+"; no ="-"; missing or destroyed on the section = "n.d.")	-	-	-	-	-	-	-	-	-	-	-	-	-
		Number of cells/foci (1="1"; 2-3="2"; > 3="3")
		Affected area (< 25 %="1"; 25-50%="2"; > 50%="3")
		Photo ID
		Comments
205	h_1_8	Presence (yes="+"; no ="-"; missing or destroyed on the section = "n.d.")	-	-	-	-	-	-	-	-	-	-	-	-	-
		Number of cells/foci (1="1"; 2-3="2"; > 3="3")
		Affected area (< 25 %="1"; 25-50%="2"; > 50%="3")
		Photo ID
		Comments
205		Proportion of sections with pathologies	0	0	0	0	0.375	0	0	0	0	0	0	0	0
		Mean prevalence	0	0	0	0	3	0	0	0	0	0	0	0	0
		Mean affected area	0	0	0	0	1	0	0	0	0	0	0	0	0
		Relative severity of the pathology	0	0	0	0	1.125	0	0	0	0	0	0	0	0
153	4_1	Presence (yes="+"; no ="-"; missing or destroyed on the section = "n.d.")	-	-	+	+	-	-	-	-	-	-	-	-	-
		Number of cells/foci (1="1"; 2-3="2"; > 3="3")			1	2
		Affected area (< 25 %="1"; 25-50%="2"; > 50%="3")			1	2
		Photo ID
		Comments
153	4_2	Presence (yes="+"; no ="-"; missing or destroyed on the section = "n.d.")	-	-	-	-	-	-	-	-	-	-	-	-	-
		Number of cells/foci (1="1"; 2-3="2"; > 3="3")
		Affected area (< 25 %="1"; 25-50%="2"; > 50%="3")
		Photo ID
		Comments
153	4_3	Presence (yes="+"; no ="-"; missing or destroyed on the section = "n.d.")	-	-	-	+	-	-	-	-	-	-	-	-	-
		Number of cells/foci (1="1"; 2-3="2"; > 3="3")				1
		Affected area (< 25 %="1"; 25-50%="2"; > 50%="3")				1
		Photo ID
		Comments
153	4_4	Presence (yes="+"; no ="-"; missing or destroyed on the section = "n.d.")	-	-	-	+	-	-	-	-	-	-	-	-	-
		Number of cells/foci (1="1"; 2-3="2"; > 3="3")				1
		Affected area (< 25 %="1"; 25-50%="2"; > 50%="3")				1
		Photo ID
		Comments
153	4_5	Presence (yes="+"; no ="-"; missing or destroyed on the section = "n.d.")	-	-	-	+	-	-	-	-	-	-	-	-	-
		Number of cells/foci (1="1"; 2-3="2"; > 3="3")				2
		Affected area (< 25 %="1"; 25-50%="2"; > 50%="3")				1
		Photo ID
		Comments
153	4_6	Presence (yes="+"; no ="-"; missing or destroyed on the section = "n.d.")	-	-	-	+	-	-	-	-	-	-	-	-	-
		Number of cells/foci (1="1"; 2-3="2"; > 3="3")				2
		Affected area (< 25 %="1"; 25-50%="2"; > 50%="3")				1
		Photo ID
		Comments
153		Proportion of sections with pathologies	0	0	0.166667	0.833333	0	0	0	0	0	0	0	0	0
		Mean prevalence	0	0	1	1.6	0	0	0	0	0	0	0	0	0
		Mean affected area	0	0	1	1.2	0	0	0	0	0	0	0	0	0
		Relative severity of the pathology	0	0	0.166667	1.6	0	0	0	0	0	0	0	0	0
152	4_1	Presence (yes="+"; no ="-"; missing or destroyed on the section = "n.d.")	+	-	-	+	-	-	-	-	-	-	-	-	-
		Number of cells/foci (1="1"; 2-3="2"; > 3="3")	1			3
		Affected area (< 25 %="1"; 25-50%="2"; > 50%="3")	1			1
		Photo ID				1144
		Comments	cell debris
152	4_2	Presence (yes="+"; no ="-"; missing or destroyed on the section = "n.d.")	-	-	-	+	-	-	-	-	-	-	+	-	-
		Number of cells/foci (1="1"; 2-3="2"; > 3="3")				3							1
		Affected area (< 25 %="1"; 25-50%="2"; > 50%="3")				1							1
		Photo ID
		Comments
152	4_3	Presence (yes="+"; no ="-"; missing or destroyed on the section = "n.d.")	-	-	-	+	-	-	-	-	-	-	-	+	-
		Number of cells/foci (1="1"; 2-3="2"; > 3="3")				3								1
		Affected area (< 25 %="1"; 25-50%="2"; > 50%="3")				1								1
		Photo ID
		Comments
152	4_4	Presence (yes="+"; no ="-"; missing or destroyed on the section = "n.d.")	-	-	-	+	-	-	-	-	-	-	-	+	-
		Number of cells/foci (1="1"; 2-3="2"; > 3="3")				3								3
		Affected area (< 25 %="1"; 25-50%="2"; > 50%="3")				1								1
		Photo ID
		Comments
152	4_5	Presence (yes="+"; no ="-"; missing or destroyed on the section = "n.d.")	n.d.	n.d.	n.d.	n.d.	n.d.	n.d.	n.d.	n.d.	n.d.	n.d.	n.d.	n.d.	n.d.	n.d.
		Number of cells/foci (1="1"; 2-3="2"; > 3="3")
		Affected area (< 25 %="1"; 25-50%="2"; > 50%="3")
		Photo ID
		Comments
152	4_6	Presence (yes="+"; no ="-"; missing or destroyed on the section = "n.d.")	n.d.	n.d.	n.d.	n.d.	n.d.	n.d.	n.d.	n.d.	n.d.	n.d.	n.d.	n.d.	n.d.	n.d.
		Number of cells/foci (1="1"; 2-3="2"; > 3="3")
		Affected area (< 25 %="1"; 25-50%="2"; > 50%="3")
		Photo ID
		Comments
152		Proportion of sections with pathologies	0.25	0	0	1	0	0	0	0	0	0	0.25	0.5	0
		Mean prevalence	1	0	0	3	0	0	0	0	0	0	1	2	0
		Mean affected area	1	0	0	1	0	0	0	0	0	0	1	1	0
		Relative severity of the pathology	0.25	0	0	3	0	0	0	0	0	0	0.25	1	0
151	8_1	Presence (yes="+"; no ="-"; missing or destroyed on the section = "n.d.")	-	-	-	-	-	-	-	-	-	-	-	-	-
		Number of cells/foci (1="1"; 2-3="2"; > 3="3")
		Affected area (< 25 %="1"; 25-50%="2"; > 50%="3")
		Photo ID
		Comments
151	8_2	Presence (yes="+"; no ="-"; missing or destroyed on the section = "n.d.")	-	-	-	-	-	-	-	-	-	-	-	-	-
		Number of cells/foci (1="1"; 2-3="2"; > 3="3")
		Affected area (< 25 %="1"; 25-50%="2"; > 50%="3")
		Photo ID
		Comments
151	8_3	Presence (yes="+"; no ="-"; missing or destroyed on the section = "n.d.")	-	-	-	-	-	-	-	-	-	-	-	-	-
		Number of cells/foci (1="1"; 2-3="2"; > 3="3")
		Affected area (< 25 %="1"; 25-50%="2"; > 50%="3")
		Photo ID
		Comments
151	8_4	Presence (yes="+"; no ="-"; missing or destroyed on the section = "n.d.")	-	-	-	-	-	-	-	-	-	-	-	-	-
		Number of cells/foci (1="1"; 2-3="2"; > 3="3")
		Affected area (< 25 %="1"; 25-50%="2"; > 50%="3")
		Photo ID
		Comments
151	8_5	Presence (yes="+"; no ="-"; missing or destroyed on the section = "n.d.")	-	-	-	-	-	-	-	-	-	-	+	-	-
		Number of cells/foci (1="1"; 2-3="2"; > 3="3")											1
		Affected area (< 25 %="1"; 25-50%="2"; > 50%="3")											1
		Photo ID
		Comments
151	8_6	Presence (yes="+"; no ="-"; missing or destroyed on the section = "n.d.")	-	-	-	-	-	-	-	-	-	-	-	-	-
		Number of cells/foci (1="1"; 2-3="2"; > 3="3")
		Affected area (< 25 %="1"; 25-50%="2"; > 50%="3")
		Photo ID
		Comments
151		Proportion of sections with pathologies	0	0	0	0	0	0	0	0	0	0	0.166667	0	0
		Mean prevalence	0	0	0	0	0	0	0	0	0	0	1	0	0
		Mean affected area	0	0	0	0	0	0	0	0	0	0	1	0	0
		Relative severity of the pathology	0	0	0	0	0	0	0	0	0	0	0.166667	0	0
220	8_1	Presence (yes="+"; no ="-"; missing or destroyed on the section = "n.d.")	-	-	-	-	-	-	+	-	-	-	-	-	-
		Number of cells/foci (1="1"; 2-3="2"; > 3="3")							2
		Affected area (< 25 %="1"; 25-50%="2"; > 50%="3")							1
		Photo ID
		Comments
220	8_2	Presence (yes="+"; no ="-"; missing or destroyed on the section = "n.d.")	-	-	-	-	-	-	+	-	-	-	-	-	-
		Number of cells/foci (1="1"; 2-3="2"; > 3="3")							1
		Affected area (< 25 %="1"; 25-50%="2"; > 50%="3")							1
		Photo ID
		Comments
220	8_3	Presence (yes="+"; no ="-"; missing or destroyed on the section = "n.d.")	-	-	-	-	-	-	+	-	-	-	-	-	-
		Number of cells/foci (1="1"; 2-3="2"; > 3="3")							1
		Affected area (< 25 %="1"; 25-50%="2"; > 50%="3")							1
		Photo ID
		Comments
220	8_4	Presence (yes="+"; no ="-"; missing or destroyed on the section = "n.d.")	-	-	-	-	-	-	+	-	-	-	-	-	-
		Number of cells/foci (1="1"; 2-3="2"; > 3="3")							1
		Affected area (< 25 %="1"; 25-50%="2"; > 50%="3")							1
		Photo ID
		Comments
220	8_5	Presence (yes="+"; no ="-"; missing or destroyed on the section = "n.d.")	-	-	-	-	-	-	+	-	-	-	-	-	-
		Number of cells/foci (1="1"; 2-3="2"; > 3="3")							1
		Affected area (< 25 %="1"; 25-50%="2"; > 50%="3")							1
		Photo ID
		Comments
220	8_6	Presence (yes="+"; no ="-"; missing or destroyed on the section = "n.d.")	-	-	-	-	-	-	-	-	-	-	-	-	-
		Number of cells/foci (1="1"; 2-3="2"; > 3="3")
		Affected area (< 25 %="1"; 25-50%="2"; > 50%="3")
		Photo ID
		Comments
220	6_1	Presence (yes="+"; no ="-"; missing or destroyed on the section = "n.d.")	-	-	-	-	-	-	-	-	-	+	-	-	-
		Number of cells/foci (1="1"; 2-3="2"; > 3="3")										1
		Affected area (< 25 %="1"; 25-50%="2"; > 50%="3")										1
		Photo ID										1304
		Comments
220	6_2	Presence (yes="+"; no ="-"; missing or destroyed on the section = "n.d.")	-	-	-	-	-	-	-	-	-	-	-	-	-
		Number of cells/foci (1="1"; 2-3="2"; > 3="3")
		Affected area (< 25 %="1"; 25-50%="2"; > 50%="3")
		Photo ID
		Comments
220	6_3	Presence (yes="+"; no ="-"; missing or destroyed on the section = "n.d.")	-	-	-	-	-	-	-	-	-	-	-	-	-
		Number of cells/foci (1="1"; 2-3="2"; > 3="3")
		Affected area (< 25 %="1"; 25-50%="2"; > 50%="3")
		Photo ID
		Comments
220	6_4	Presence (yes="+"; no ="-"; missing or destroyed on the section = "n.d.")	-	-	-	-	-	-	-	-	-	-	-	-	-
		Number of cells/foci (1="1"; 2-3="2"; > 3="3")
		Affected area (< 25 %="1"; 25-50%="2"; > 50%="3")
		Photo ID
		Comments
220	6_5	Presence (yes="+"; no ="-"; missing or destroyed on the section = "n.d.")	-	-	-	-	-	-	-	-	-	-	-	-	-
		Number of cells/foci (1="1"; 2-3="2"; > 3="3")
		Affected area (< 25 %="1"; 25-50%="2"; > 50%="3")
		Photo ID
		Comments
220	6_6	Presence (yes="+"; no ="-"; missing or destroyed on the section = "n.d.")	-	-	-	-	-	-	-	-	-	-	-	-	-
		Number of cells/foci (1="1"; 2-3="2"; > 3="3")
		Affected area (< 25 %="1"; 25-50%="2"; > 50%="3")
		Photo ID
		Comments
220		Proportion of sections with pathologies	0	0	0	0	0	0	0.416667	0	0	0.0833333	0	0	0
		Mean prevalence	0	0	0	0	0	0	1.2	0	0	1	0	0	0
		Mean affected area	0	0	0	0	0	0	0.8	0	0	1	0	0	0
		Relative severity of the pathology	0	0	0	0	0	0	0.4	0	0	0.0833333	0	0	0
219	10_1	Presence (yes="+"; no ="-"; missing or destroyed on the section = "n.d.")	-	-	-	-	-	-	-	-	-	-	-	-	-
		Number of cells/foci (1="1"; 2-3="2"; > 3="3")
		Affected area (< 25 %="1"; 25-50%="2"; > 50%="3")
		Photo ID
		Comments
219	10_2	Presence (yes="+"; no ="-"; missing or destroyed on the section = "n.d.")	-	-	-	-	+	-	-	-	-	-	-	-	-
		Number of cells/foci (1="1"; 2-3="2"; > 3="3")					1
		Affected area (< 25 %="1"; 25-50%="2"; > 50%="3")					1
		Photo ID
		Comments
219	10_3	Presence (yes="+"; no ="-"; missing or destroyed on the section = "n.d.")	-	-	-	-	+	-	-	-	-	-	-	-	-
		Number of cells/foci (1="1"; 2-3="2"; > 3="3")					3
		Affected area (< 25 %="1"; 25-50%="2"; > 50%="3")					1
		Photo ID
		Comments
219	10_4	Presence (yes="+"; no ="-"; missing or destroyed on the section = "n.d.")	-	-	-	-	+	-	-	-	-	-	-	-	-
		Number of cells/foci (1="1"; 2-3="2"; > 3="3")					3
		Affected area (< 25 %="1"; 25-50%="2"; > 50%="3")					1
		Photo ID
		Comments
219	10_5	Presence (yes="+"; no ="-"; missing or destroyed on the section = "n.d.")	-	-	-	-	+	-	-	-	-	-	-	-	-
		Number of cells/foci (1="1"; 2-3="2"; > 3="3")					3
		Affected area (< 25 %="1"; 25-50%="2"; > 50%="3")					1
		Photo ID
		Comments
219	10_6	Presence (yes="+"; no ="-"; missing or destroyed on the section = "n.d.")	-	-	-	-	+	-	-	-	-	-	-	-	-
		Number of cells/foci (1="1"; 2-3="2"; > 3="3")					3
		Affected area (< 25 %="1"; 25-50%="2"; > 50%="3")					1
		Photo ID
		Comments
219		Proportion of sections with pathologies	0	0	0	0	0.833333	0	0	0	0	0	0	0	0
		Mean prevalence	0	0	0	0	2.6	0	0	0	0	0	0	0	0
		Mean affected area	0	0	0	0	1	0	0	0	0	0	0	0	0
		Relative severity of the pathology	0	0	0	0	2.16667	0	0	0	0	0	0	0	0
218	4_1	Presence (yes="+"; no ="-"; missing or destroyed on the section = "n.d.")	+	-	-	-	+	-	+	-	-	-	-	-	-
		Number of cells/foci (1="1"; 2-3="2"; > 3="3")	1				3		1
		Affected area (< 25 %="1"; 25-50%="2"; > 50%="3")	2				1		1
		Photo ID	1279				1279
		Comments	protein in the lumen						vascular congesiion
218	4_2	Presence (yes="+"; no ="-"; missing or destroyed on the section = "n.d.")	+	-	-	-	+	-	-	-	-	-	-	-	-
		Number of cells/foci (1="1"; 2-3="2"; > 3="3")	1				1
		Affected area (< 25 %="1"; 25-50%="2"; > 50%="3")	2				1
		Photo ID
		Comments	protein in the lumen
218	4_3	Presence (yes="+"; no ="-"; missing or destroyed on the section = "n.d.")	+	-	-	-	+	-	-	-	-	-	-	-	-
		Number of cells/foci (1="1"; 2-3="2"; > 3="3")	1				1
		Affected area (< 25 %="1"; 25-50%="2"; > 50%="3")	2				1
		Photo ID
		Comments	protein in the lumen
218	4_4	Presence (yes="+"; no ="-"; missing or destroyed on the section = "n.d.")	+	-	-	-	-	-	-	-	-	-	-	-	-
		Number of cells/foci (1="1"; 2-3="2"; > 3="3")	1
		Affected area (< 25 %="1"; 25-50%="2"; > 50%="3")	2
		Photo ID
		Comments	protein in the lumen
218	4_5	Presence (yes="+"; no ="-"; missing or destroyed on the section = "n.d.")	+	-	-	-	+	-	+	-	-	-	-	-	-
		Number of cells/foci (1="1"; 2-3="2"; > 3="3")	1				1		1
		Affected area (< 25 %="1"; 25-50%="2"; > 50%="3")	2				1		1
		Photo ID
		Comments	protein in the lumen						vascular congesiion
218	4_6	Presence (yes="+"; no ="-"; missing or destroyed on the section = "n.d.")	+	-	-	-	-	-	+	-	-	-	-	-	-
		Number of cells/foci (1="1"; 2-3="2"; > 3="3")	1						1
		Affected area (< 25 %="1"; 25-50%="2"; > 50%="3")	2						1
		Photo ID
		Comments	protein in the lumen						vascular congesiion
218		Proportion of sections with pathologies	1	0	0	0	0.666667	0	0.5	0	0	0	0	0	0
		Mean prevalence	1	0	0	0	1.5	0	1	0	0	0	0	0	0
		Mean affected area	2	0	0	0	1	0	1	0	0	0	0	0	0
		Relative severity of the pathology	2	0	0	0	1	0	0.5	0	0	0	0	0	0
163	3_1	Presence (yes="+"; no ="-"; missing or destroyed on the section = "n.d.")	-	-	-	-	-	-	-	-	-	-	-	-	-
		Number of cells/foci (1="1"; 2-3="2"; > 3="3")
		Affected area (< 25 %="1"; 25-50%="2"; > 50%="3")
		Photo ID
		Comments
163	3_2	Presence (yes="+"; no ="-"; missing or destroyed on the section = "n.d.")	-	-	-	-	-	-	-	-	-	-	-	-	-
		Number of cells/foci (1="1"; 2-3="2"; > 3="3")
		Affected area (< 25 %="1"; 25-50%="2"; > 50%="3")
		Photo ID
		Comments
163	3_3	Presence (yes="+"; no ="-"; missing or destroyed on the section = "n.d.")	-	-	-	-	-	-	+	-	-	-	-	-	-
		Number of cells/foci (1="1"; 2-3="2"; > 3="3")							1
		Affected area (< 25 %="1"; 25-50%="2"; > 50%="3")							1
		Photo ID
		Comments							vascular congession
163	3_4	Presence (yes="+"; no ="-"; missing or destroyed on the section = "n.d.")	-	-	-	-	-	-	+	-	-	-	-	-	-
		Number of cells/foci (1="1"; 2-3="2"; > 3="3")							1
		Affected area (< 25 %="1"; 25-50%="2"; > 50%="3")							1
		Photo ID
		Comments							vascular congession
163	3_5	Presence (yes="+"; no ="-"; missing or destroyed on the section = "n.d.")	-	-	-	-	-	-	+	-	-	-	-	-	-
		Number of cells/foci (1="1"; 2-3="2"; > 3="3")							1
		Affected area (< 25 %="1"; 25-50%="2"; > 50%="3")							1
		Photo ID
		Comments							vascular congession
163	3_6	Presence (yes="+"; no ="-"; missing or destroyed on the section = "n.d.")	-	-	-	-	-	-	+	-	-	-	-	-	-
		Number of cells/foci (1="1"; 2-3="2"; > 3="3")							2
		Affected area (< 25 %="1"; 25-50%="2"; > 50%="3")							1
		Photo ID
		Comments							vascular congession
163		Proportion of sections with pathologies	0	0	0	0	0	0	0.666667	0	0	0	0	0	0
		Mean prevalence	0	0	0	0	0	0	1.25	0	0	0	0	0	0
		Mean affected area	0	0	0	0	0	0	1	0	0	0	0	0	0
		Relative severity of the pathology	0	0	0	0	0	0	0.833333	0	0	0	0	0	0
162	8_1	Presence (yes="+"; no ="-"; missing or destroyed on the section = "n.d.")	-	-	-	-	-	-	-	-	-	-	+	+	-
		Number of cells/foci (1="1"; 2-3="2"; > 3="3")											3	2
		Affected area (< 25 %="1"; 25-50%="2"; > 50%="3")											1	1
		Photo ID											1219
		Comments
162	8_2	Presence (yes="+"; no ="-"; missing or destroyed on the section = "n.d.")	-	-	-	-	-	-	-	-	-	-	-	+	-
		Number of cells/foci (1="1"; 2-3="2"; > 3="3")												3
		Affected area (< 25 %="1"; 25-50%="2"; > 50%="3")												1
		Photo ID
		Comments
162	8_3	Presence (yes="+"; no ="-"; missing or destroyed on the section = "n.d.")	-	-	-	-	-	-	-	-	-	-	-	-	-
		Number of cells/foci (1="1"; 2-3="2"; > 3="3")
		Affected area (< 25 %="1"; 25-50%="2"; > 50%="3")
		Photo ID
		Comments
162	8_4	Presence (yes="+"; no ="-"; missing or destroyed on the section = "n.d.")	-	-	-	-	-	-	-	-	-	-	-	-	-
		Number of cells/foci (1="1"; 2-3="2"; > 3="3")
		Affected area (< 25 %="1"; 25-50%="2"; > 50%="3")
		Photo ID
		Comments
162	8_5	Presence (yes="+"; no ="-"; missing or destroyed on the section = "n.d.")	-	-	-	-	-	-	-	-	-	-	-	-	-
		Number of cells/foci (1="1"; 2-3="2"; > 3="3")
		Affected area (< 25 %="1"; 25-50%="2"; > 50%="3")
		Photo ID
		Comments
162	8_6	Presence (yes="+"; no ="-"; missing or destroyed on the section = "n.d.")	-	-	-	-	-	-	-	-	-	-	-	-	-
		Number of cells/foci (1="1"; 2-3="2"; > 3="3")
		Affected area (< 25 %="1"; 25-50%="2"; > 50%="3")
		Photo ID
		Comments
162		Proportion of sections with pathologies	0	0	0	0	0	0	0	0	0	0	0.166667	0.333333	0
		Mean prevalence	0	0	0	0	0	0	0	0	0	0	3	2.5	0
		Mean affected area	0	0	0	0	0	0	0	0	0	0	1	1	0
		Relative severity of the pathology	0	0	0	0	0	0	0	0	0	0	0.5	0.833333	0
138	4_1	Presence (yes="+"; no ="-"; missing or destroyed on the section = "n.d.")	-	-	-	-	+	-	-	-	-	-	-	-	-
		Number of cells/foci (1="1"; 2-3="2"; > 3="3")					2
		Affected area (< 25 %="1"; 25-50%="2"; > 50%="3")					1
		Photo ID					1174
		Comments
138	4_2	Presence (yes="+"; no ="-"; missing or destroyed on the section = "n.d.")	+	-	-	-	+	-	-	-	-	-	-	-	-
		Number of cells/foci (1="1"; 2-3="2"; > 3="3")	1				2
		Affected area (< 25 %="1"; 25-50%="2"; > 50%="3")	2				1
		Photo ID					1185
		Comments					exit of the bile duct from the liver into the body cavity
138	4_3	Presence (yes="+"; no ="-"; missing or destroyed on the section = "n.d.")	+	-	-	-	+	-	-	-	-	-	-	-	-
		Number of cells/foci (1="1"; 2-3="2"; > 3="3")	1				2
		Affected area (< 25 %="1"; 25-50%="2"; > 50%="3")	2				1
		Photo ID	1186				1186
		Comments					exit of the bile duct from the liver into the body cavity
138	4_4	Presence (yes="+"; no ="-"; missing or destroyed on the section = "n.d.")	+	-	-	-	+	-	-	-	-	-	-	-	-
		Number of cells/foci (1="1"; 2-3="2"; > 3="3")	2				1
		Affected area (< 25 %="1"; 25-50%="2"; > 50%="3")	2				1
		Photo ID
		Comments
138	4_5	Presence (yes="+"; no ="-"; missing or destroyed on the section = "n.d.")	+	-	-	-	+	-	-	-	-	-	-	-	-
		Number of cells/foci (1="1"; 2-3="2"; > 3="3")	1				1
		Affected area (< 25 %="1"; 25-50%="2"; > 50%="3")	2				1
		Photo ID
		Comments
138	4_6	Presence (yes="+"; no ="-"; missing or destroyed on the section = "n.d.")	-	-	-	-	+	-	+	-	-	-	-	-	-
		Number of cells/foci (1="1"; 2-3="2"; > 3="3")					1		1
		Affected area (< 25 %="1"; 25-50%="2"; > 50%="3")					1		1
		Photo ID
		Comments
138		Proportion of sections with pathologies	0.666667	0	0	0	1	0	0.166667	0	0	0	0	0	0
		Mean prevalence	1.25	0	0	0	1.5	0	1	0	0	0	0	0	0
		Mean affected area	2	0	0	0	1	0	1	0	0	0	0	0	0
		Relative severity of the pathology	1.66667	0	0	0	1.5	0	0.166667	0	0	0	0	0	0
135	7_1	Presence (yes="+"; no ="-"; missing or destroyed on the section = "n.d.")	-	-	-	+	-	-	-	-	-	-	+	-	-
		Number of cells/foci (1="1"; 2-3="2"; > 3="3")				1							3
		Affected area (< 25 %="1"; 25-50%="2"; > 50%="3")				1							1
		Photo ID
		Comments											hemosiderin-laden
135	7_2	Presence (yes="+"; no ="-"; missing or destroyed on the section = "n.d.")	-	-	-	-	-	-	-	-	-	-	+	-	-
		Number of cells/foci (1="1"; 2-3="2"; > 3="3")											3
		Affected area (< 25 %="1"; 25-50%="2"; > 50%="3")											1
		Photo ID											1132
		Comments											hemosiderin-laden
135	7_3	Presence (yes="+"; no ="-"; missing or destroyed on the section = "n.d.")	-	-	-	+	-	-	-	-	-	-		-	-
		Number of cells/foci (1="1"; 2-3="2"; > 3="3")				1
		Affected area (< 25 %="1"; 25-50%="2"; > 50%="3")				2
		Photo ID
		Comments
135	7_4	Presence (yes="+"; no ="-"; missing or destroyed on the section = "n.d.")	-	-	-	-	-	-	-	-	-	-	+	-	-
		Number of cells/foci (1="1"; 2-3="2"; > 3="3")											3
		Affected area (< 25 %="1"; 25-50%="2"; > 50%="3")											1
		Photo ID
		Comments											hemosiderin-laden
135	7_5	Presence (yes="+"; no ="-"; missing or destroyed on the section = "n.d.")	-	-	-	-	-	-	-	-	-	-		-	-
		Number of cells/foci (1="1"; 2-3="2"; > 3="3")
		Affected area (< 25 %="1"; 25-50%="2"; > 50%="3")
		Photo ID
		Comments
135	7_6	Presence (yes="+"; no ="-"; missing or destroyed on the section = "n.d.")	-	-	-	-	-	-	-	-	-	-	+	-	-
		Number of cells/foci (1="1"; 2-3="2"; > 3="3")											1
		Affected area (< 25 %="1"; 25-50%="2"; > 50%="3")											1
		Photo ID
		Comments
135		Proportion of sections with pathologies	0	0	0	0.333333	0	0	0	0	0	0	1	0	0
		Mean prevalence	0	0	0	1	0	0	0	0	0	0	2.5	0	0
		Mean affected area	0	0	0	1.5	0	0	0	0	0	0	1	0	0
		Relative severity of the pathology	0	0	0	0.5	0	0	0	0	0	0	2.5	0	0
196	6_1	Presence (yes="+"; no ="-"; missing or destroyed on the section = "n.d.")	-	-	-	+	-	-	-	-	-	-	-	-	-
		Number of cells/foci (1="1"; 2-3="2"; > 3="3")				2
		Affected area (< 25 %="1"; 25-50%="2"; > 50%="3")				1
		Photo ID
		Comments
196	6_2	Presence (yes="+"; no ="-"; missing or destroyed on the section = "n.d.")	-	-	-	-	-	-	+	-	-	-	-	-	-
		Number of cells/foci (1="1"; 2-3="2"; > 3="3")							1
		Affected area (< 25 %="1"; 25-50%="2"; > 50%="3")							1
		Photo ID
		Comments							vascular congession
196	6_3	Presence (yes="+"; no ="-"; missing or destroyed on the section = "n.d.")	-	-	+	-	-	-	+	-	-	-	-	-	-
		Number of cells/foci (1="1"; 2-3="2"; > 3="3")			1				1
		Affected area (< 25 %="1"; 25-50%="2"; > 50%="3")			1				1
		Photo ID							1106
		Comments							vascular congession
196	6_4	Presence (yes="+"; no ="-"; missing or destroyed on the section = "n.d.")	-	-	+	-	-	-	-	-	-	-	-	-	-
		Number of cells/foci (1="1"; 2-3="2"; > 3="3")			2
		Affected area (< 25 %="1"; 25-50%="2"; > 50%="3")			3
		Photo ID			1107
		Comments
196	6_5	Presence (yes="+"; no ="-"; missing or destroyed on the section = "n.d.")	-	-	+	-	-	-	-	-	-	-	-	-	-
		Number of cells/foci (1="1"; 2-3="2"; > 3="3")			2
		Affected area (< 25 %="1"; 25-50%="2"; > 50%="3")			3
		Photo ID			1108
		Comments
196	6_6	Presence (yes="+"; no ="-"; missing or destroyed on the section = "n.d.")	-	-	+	-	-	-	-	-	-	-	-	-	-
		Number of cells/foci (1="1"; 2-3="2"; > 3="3")			2
		Affected area (< 25 %="1"; 25-50%="2"; > 50%="3")			3
		Photo ID			1109
		Comments
196		Proportion of sections with pathologies	0	0	0.666667	0.166667	0	0	0.333333	0	0	0	0	0	0
		Mean prevalence	0	0	1.75	2	0	0	1	0	0	0	0	0	0
		Mean affected area	0	0	2.5	1	0	0	1	0	0	0	0	0	0
		Relative severity of the pathology	0	0	2.91667	0.333333	0	0	0.333333	0	0	0	0	0	0
197	6_1	Presence (yes="+"; no ="-"; missing or destroyed on the section = "n.d.")	-	-	-	-	+	-	+	-	-	-	-	-	-
		Number of cells/foci (1="1"; 2-3="2"; > 3="3")					1		2
		Affected area (< 25 %="1"; 25-50%="2"; > 50%="3")					1		2
		Photo ID					1251
		Comments					eosinophilic rounded cells with large basophilic nucleus next to bile canaliculus		vascular congession
197	6_2	Presence (yes="+"; no ="-"; missing or destroyed on the section = "n.d.")	-	-	-	-	-	-	+	-	-	-	+	-	-
		Number of cells/foci (1="1"; 2-3="2"; > 3="3")							2				1
		Affected area (< 25 %="1"; 25-50%="2"; > 50%="3")							2				1
		Photo ID											1253
		Comments							vascular congession				m.b. an artefact
197	6_3	Presence (yes="+"; no ="-"; missing or destroyed on the section = "n.d.")	-	-	-	-	-	-	+	-	-	-	-	-	-
		Number of cells/foci (1="1"; 2-3="2"; > 3="3")							2
		Affected area (< 25 %="1"; 25-50%="2"; > 50%="3")							2
		Photo ID
		Comments							vascular congession
197	6_4	Presence (yes="+"; no ="-"; missing or destroyed on the section = "n.d.")	-	-	-	-	-	-	+	-	-	-	-	-	-
		Number of cells/foci (1="1"; 2-3="2"; > 3="3")							2
		Affected area (< 25 %="1"; 25-50%="2"; > 50%="3")							2
		Photo ID
		Comments							vascular congession
197	6_5	Presence (yes="+"; no ="-"; missing or destroyed on the section = "n.d.")	-	-	-	-	-	-	+	-	-	-	-	-	-
		Number of cells/foci (1="1"; 2-3="2"; > 3="3")							2
		Affected area (< 25 %="1"; 25-50%="2"; > 50%="3")							2
		Photo ID
		Comments							vascular congession
197	6_6	Presence (yes="+"; no ="-"; missing or destroyed on the section = "n.d.")	-	-	-	-	-	-	+	-	-	-	-	-	-
		Number of cells/foci (1="1"; 2-3="2"; > 3="3")							2
		Affected area (< 25 %="1"; 25-50%="2"; > 50%="3")							2
		Photo ID
		Comments							vascular congession
197		Proportion of sections with pathologies	0	0	0	0	0.166667	0	1	0	0	0	0.166667	0	0
		Mean prevalence	0	0	0	0	1	0	2	0	0	0	1	0	0
		Mean affected area	0	0	0	0	1	0	2	0	0	0	1	0	0
		Relative severity of the pathology	0	0	0	0	0.166667	0	4	0	0	0	0.166667	0	0
144	5_1	Presence (yes="+"; no ="-"; missing or destroyed on the section = "n.d.")	-	-	-	-	-	-	-	-	-	-	-	-	-
		Number of cells/foci (1="1"; 2-3="2"; > 3="3")
		Affected area (< 25 %="1"; 25-50%="2"; > 50%="3")
		Photo ID
		Comments
144	5_2	Presence (yes="+"; no ="-"; missing or destroyed on the section = "n.d.")	-	-	-	-	-	-	-	-	-	-	-	-	-
		Number of cells/foci (1="1"; 2-3="2"; > 3="3")
		Affected area (< 25 %="1"; 25-50%="2"; > 50%="3")
		Photo ID
		Comments
144	5_3	Presence (yes="+"; no ="-"; missing or destroyed on the section = "n.d.")	-	-	-	-	-	-	-	-	-	-	-	-	-
		Number of cells/foci (1="1"; 2-3="2"; > 3="3")
		Affected area (< 25 %="1"; 25-50%="2"; > 50%="3")
		Photo ID
		Comments
144	5_4	Presence (yes="+"; no ="-"; missing or destroyed on the section = "n.d.")	-	-	-	-	-	-	-	-	-	-	-	-	-
		Number of cells/foci (1="1"; 2-3="2"; > 3="3")
		Affected area (< 25 %="1"; 25-50%="2"; > 50%="3")
		Photo ID
		Comments
144	5_5	Presence (yes="+"; no ="-"; missing or destroyed on the section = "n.d.")	-	-	-	-	-	-	-	-	-	-	-	-	-
		Number of cells/foci (1="1"; 2-3="2"; > 3="3")
		Affected area (< 25 %="1"; 25-50%="2"; > 50%="3")
		Photo ID
		Comments
144	5_6	Presence (yes="+"; no ="-"; missing or destroyed on the section = "n.d.")	-	-	-	-	-	-	+	-	-	-	-	-	-
		Number of cells/foci (1="1"; 2-3="2"; > 3="3")							2
		Affected area (< 25 %="1"; 25-50%="2"; > 50%="3")							1
		Photo ID
		Comments							vascular congession
144		Proportion of sections with pathologies	0	0	0	0	0	0	0.166667	0	0	0	0	0	0
		Mean prevalence	0	0	0	0	0	0	2	0	0	0	0	0	0
		Mean affected area	0	0	0	0	0	0	1	0	0	0	0	0	0
		Relative severity of the pathology	0	0	0	0	0	0	0.333333	0	0	0	0	0	0
303	6_1	Presence (yes="+"; no ="-"; missing or destroyed on the section = "n.d.")	-	-	-	-	-	-	-	-	-	+	+	+	-
		Number of cells/foci (1="1"; 2-3="2"; > 3="3")										2	3	3
		Affected area (< 25 %="1"; 25-50%="2"; > 50%="3")										1	1	2
		Photo ID										1011	1009, 1010, 1258	1009, 1010, 1258
		Comments
303	6_2	Presence (yes="+"; no ="-"; missing or destroyed on the section = "n.d.")	-	-	-	-	-	-	-	-	-	+	+	+	-
		Number of cells/foci (1="1"; 2-3="2"; > 3="3")										3	3	3
		Affected area (< 25 %="1"; 25-50%="2"; > 50%="3")										1	1	1
		Photo ID										1012	1014	1013, 1014, 1015
		Comments
303	6_3	Presence (yes="+"; no ="-"; missing or destroyed on the section = "n.d.")	-	-	-	-	-	-	-	-	-	+	+	+	-
		Number of cells/foci (1="1"; 2-3="2"; > 3="3")										2	3	3
		Affected area (< 25 %="1"; 25-50%="2"; > 50%="3")										1	1	1
		Photo ID										1000	1001	1001, 1002
		Comments
303	6_4	Presence (yes="+"; no ="-"; missing or destroyed on the section = "n.d.")	-	-	-	-	-	-	-	-	-	+	+	+	-
		Number of cells/foci (1="1"; 2-3="2"; > 3="3")										1	3	3
		Affected area (< 25 %="1"; 25-50%="2"; > 50%="3")										1	1	1
		Photo ID										1004	1003	1003
		Comments
303	6_5	Presence (yes="+"; no ="-"; missing or destroyed on the section = "n.d.")	-	-	-	-	-	-	-	-	-	+	+	+	-
		Number of cells/foci (1="1"; 2-3="2"; > 3="3")										1	3	3
		Affected area (< 25 %="1"; 25-50%="2"; > 50%="3")										1	1	1
		Photo ID										1005
		Comments
303	6_6	Presence (yes="+"; no ="-"; missing or destroyed on the section = "n.d.")	-	-	-	-	-	-	-	-	-	+	+	+	-
		Number of cells/foci (1="1"; 2-3="2"; > 3="3")										1	3	3
		Affected area (< 25 %="1"; 25-50%="2"; > 50%="3")										1	1	1
		Photo ID										1008	1007	1007
		Comments
303		Proportion of sections with pathologies	0	0	0	0	0	0	0	0	0	1	1	1	0
		Mean prevalence	0	0	0	0	0	0	0	0	0	1.66667	3	3	0
		Mean affected area	0	0	0	0	0	0	0	0	0	1	1	1.16667	0
		Relative severity of the pathology	0	0	0	0	0	0	0	0	0	1.66667	3	3.5	0
195	2_1	Presence (yes="+"; no ="-"; missing or destroyed on the section = "n.d.")	-	-	-	-	-	-	-	-	-	-	-	-	-
		Number of cells/foci (1="1"; 2-3="2"; > 3="3")
		Affected area (< 25 %="1"; 25-50%="2"; > 50%="3")
		Photo ID
		Comments
195	2_2	Presence (yes="+"; no ="-"; missing or destroyed on the section = "n.d.")	-	-	-	-	-	-	-	-	-	-	-	-	-
		Number of cells/foci (1="1"; 2-3="2"; > 3="3")
		Affected area (< 25 %="1"; 25-50%="2"; > 50%="3")
		Photo ID
		Comments
195	2_3	Presence (yes="+"; no ="-"; missing or destroyed on the section = "n.d.")	-	-	-	-	-	-	-	-	-	-	-	-	-
		Number of cells/foci (1="1"; 2-3="2"; > 3="3")
		Affected area (< 25 %="1"; 25-50%="2"; > 50%="3")
		Photo ID
		Comments
195	2_4	Presence (yes="+"; no ="-"; missing or destroyed on the section = "n.d.")	-	-	-	-	-	-	-	-	-	-	-	-	-
		Number of cells/foci (1="1"; 2-3="2"; > 3="3")
		Affected area (< 25 %="1"; 25-50%="2"; > 50%="3")
		Photo ID
		Comments
195	2_6	Presence (yes="+"; no ="-"; missing or destroyed on the section = "n.d.")	-	-	-	-	-	-	-	-	-	-	-	-	-
		Number of cells/foci (1="1"; 2-3="2"; > 3="3")
		Affected area (< 25 %="1"; 25-50%="2"; > 50%="3")
		Photo ID
		Comments
195	2_6	Presence (yes="+"; no ="-"; missing or destroyed on the section = "n.d.")	-	-	-	-	-	-	-	-	-	-	-	-	-
		Number of cells/foci (1="1"; 2-3="2"; > 3="3")
		Affected area (< 25 %="1"; 25-50%="2"; > 50%="3")
		Photo ID
		Comments
195		Proportion of sections with pathologies	0	0	0	0	0	0	0	0	0	0	0	0	0
		Mean prevalence	0	0	0	0	0	0	0	0	0	0	0	0	0
		Mean affected area	0	0	0	0	0	0	0	0	0	0	0	0	0
		Relative severity of the pathology	0	0	0	0	0	0	0	0	0	0	0	0	0
